# Supplementary material for: Enhancer transcription profiling reveals an enhancer RNA-driven ferroptosis and new therapeutic opportunities in prostate cancer
Source: Signal Transduct Target Ther. 2025 Mar 14;10:87. doi: 10.1038/s41392-025-02170-6 (PMC11906896; doi:10.1038/s41392-025-02170-6)
Supplement: Supplementary file 2 — Data S1 [file 41392_2025_2170_MOESM2_ESM.xlsx]

## Sheet: Sheet 1
Data S1:The enhancer transcription profile
Number	log2FoldChange	pvalue	padj	chr	Start.	End.	Strand	Annotation	Distance_to_TSS
eRNA_1	-2.79778	0.000292073	0.0121909	chr3	46453226	46459225	-	intron (transcript:ENST00000431944, intron 4 of 5)	7446
eRNA_4	-2.13924	0.00785655	0.0599546	chr3	46440507	46446506	-	exon (transcript:ENST00000443496, exon 16 of 20)	20165
eRNA_5	-2.04894	0.000247321	0.0119256	chr10	119656275	119662274	+	intron (transcript:ENST00000450186, intron 2 of 4)	2664
eRNA_6	-1.50849	7.82946e-05	0.00683298	chr17	44791047	44797046	-	Intergenic	10920
eRNA_16	-1.21188	0.00109068	0.0245787	chr4	185640131	185646130	-	intron (transcript:ENST00000437304, intron 11 of 22)	6476
eRNA_23	-1.17789	0.0327497	0.132052	chr1	169721704	169727703	-	intron (transcript:ENST00000367776, intron 11 of 11)	8956
eRNA_26	-1.1575	0.00371325	0.0414232	chr13	110319504	110325503	+	intron (transcript:ENST00000360467, intron 3 of 47)	15236
eRNA_28	-1.14732	0.00115145	0.0255878	chr1	160131155	160137154	+	intron (transcript:ENST00000447527, intron 6 of 15)	6482
eRNA_33	-1.10358	0.00229677	0.0347775	chr10	95333794	95339793	-	exon (transcript:ENST00000371247, exon 30 of 33)	19253
eRNA_36	-1.09019	0.000378723	0.0133478	chr3	123661192	123667191	+	exon (transcript:ENST00000360772, exon 24 of 34)	-25453
eRNA_37	-1.08864	0.00568599	0.0510991	chr13	110272947	110278946	-	intron (transcript:ENST00000543140, intron 1 of 24)	-9833
eRNA_46	-1.01727	0.000178999	0.0108281	chr7	150334391	150340390	-	TTS (transcript:ENST00000223271)	4253
eRNA_47	-1.01631	0.00965594	0.0671325	chr10	95538406	95544405	-	intron (transcript:ENST00000306402, intron 1 of 25)	19950
eRNA_48	-1.01205	0.00135587	0.0280525	chr3	123654224	123660223	-	TTS (transcript:ENST00000508240)	-31907
eRNA_49	-1.00601	0.000822322	0.0216031	chr2	237319520	237325519	-	Intergenic	65558
eRNA_52	-1.00153	0.0462598	0.162265	chr1	209623855	209629854	-	intron (transcript:ENST00000367030, intron 13 of 22)	-8056
eRNA_58	-0.993131	0.00285488	0.037441	chr18	36706450	36712449	+	intron (transcript:ENST00000590592, intron 18 of 28)	-9108
eRNA_61	-0.985363	0.00398125	0.0424667	chr4	119028350	119034349	+	exon (transcript:ENST00000429713, exon 4 of 4)	7878
eRNA_62	-0.982476	0.00649517	0.0547923	chr1	53556840	53562839	+	intron (transcript:ENST00000312233, intron 3 of 9)	100440
eRNA_65	-0.974057	0.00217485	0.0339347	chr5	170380802	170386801	+	exon (transcript:ENST00000521859, exon 3 of 3)	-5692
eRNA_66	-0.973627	0.00636774	0.0543864	chr12	95656912	95662911	+	intron (transcript:ENST00000553059, intron 8 of 8)	42222
eRNA_67	-0.972902	0.00130192	0.0275296	chr3	58560668	58566667	+	TTS (transcript:ENST00000360997)	-9077
eRNA_68	-0.971944	0.00354953	0.0406628	chr4	119024204	119030203	+	exon (transcript:ENST00000429713, exon 3 of 4)	3732
eRNA_70	-0.966992	5.4397e-05	0.00546986	chr4	118918221	118924220	+	intron (transcript:ENST00000448416, intron 1 of 2)	32183
eRNA_74	-0.95773	0.000203432	0.0116247	chr4	168885510	168891509	+	intron (transcript:ENST00000507735, intron 2 of 11)	-33066
eRNA_76	-0.953353	0.0067005	0.0557168	chr4	87506780	87512779	-	intron (transcript:ENST00000418378, intron 1 of 11)	18840
eRNA_77	-0.95196	0.0034136	0.0404575	chr12	95782675	95788674	-	intron (transcript:ENST00000547980, intron 2 of 2)	4274
eRNA_80	-0.938051	0.00176692	0.0310668	chr8	30470367	30476366	+	intron (transcript:ENST00000520191, intron 1 of 5)	30749
eRNA_88	-0.910443	0.0015828	0.0298394	chr13	110378299	110384298	+	intron (transcript:ENST00000360467, intron 4 of 47)	-47728
eRNA_89	-0.905818	0.00580613	0.0515146	chr8	30553523	30559522	+	intron (transcript:ENST00000287771, intron 7 of 9)	4177
eRNA_90	-0.90514	0.0383839	0.144504	chr13	110249791	110255790	-	intron (transcript:ENST00000543140, intron 1 of 24)	13323
eRNA_91	-0.903165	0.0162776	0.0871937	chr1	201936906	201942905	-	intron (transcript:ENST00000616739, intron 1 of 3)	6682
eRNA_92	-0.90171	0.000899692	0.0224074	chr3	113251727	113257726	+	intron (transcript:ENST00000273395, intron 4 of 19)	-29834
eRNA_94	-0.898675	0.0056862	0.0510991	chr2	217894833	217900832	-	TTS (transcript:ENST00000449814)	4177
eRNA_98	-0.894459	0.0137961	0.0796884	chr16	86501911	86507910	+	Intergenic	-5617
eRNA_99	-0.893289	0.0214442	0.103185	chr8	38766522	38772521	+	intron (transcript:ENST00000521642, intron 1 of 3)	12240
eRNA_100	-0.89112	0.0131471	0.0778239	chr13	110312112	110318111	+	intron (transcript:ENST00000360467, intron 3 of 47)	7844
eRNA_102	-0.887982	3.73227e-05	0.00407156	chr2	150470966	150476965	-	TTS (transcript:ENST00000439275)	11417
eRNA_103	-0.88625	0.00415502	0.0433047	chr2	173222176	173228175	-	exon (transcript:ENST00000338983, exon 12 of 12)	-17563
eRNA_105	-0.880699	0.0199396	0.0981875	chr8	38766270	38772269	+	intron (transcript:ENST00000521642, intron 1 of 3)	11988
eRNA_107	-0.875115	0.000465436	0.0147953	chr16	30185287	30191286	-	TTS (transcript:ENST00000570244)	-3329
eRNA_109	-0.871407	0.00402161	0.0426131	chr20	49504945	49510944	-	exon (transcript:ENST00000244043, exon 10 of 10)	-23647
eRNA_110	-0.870998	0.000994118	0.023391	chr15	36889252	36895251	+	exon (transcript:ENST00000557796, exon 13 of 13)	136306
eRNA_112	-0.864193	0.000888029	0.0224074	chr3	113248185	113254184	+	TTS (transcript:ENST00000464546)	-33376
eRNA_118	-0.859261	0.0020888	0.0335326	chr8	27593357	27599356	-	TTS (transcript:ENST00000316403)	3659
eRNA_120	-0.852169	0.000259432	0.0119256	chr8	27668674	27674673	+	exon (transcript:ENST00000301904, exon 6 of 6)	-29521
eRNA_122	-0.850943	0.00154898	0.0295044	chr4	87486250	87492249	-	intron (transcript:ENST00000282470, intron 7 of 10)	39370
eRNA_123	-0.85041	0.00265807	0.0364535	chr4	185636216	185642215	-	intron (transcript:ENST00000437304, intron 11 of 22)	10391
eRNA_127	-0.848433	0.00129618	0.0275296	chr15	36891987	36897986	+	TTS (transcript:ENST00000607277)	139041
eRNA_136	-0.830298	0.00247098	0.0360458	chr19	47715560	47721559	+	exon (transcript:ENST00000538399, exon 2 of 5)	5137
eRNA_139	-0.827209	0.00278319	0.0371368	chr17	62672856	62678855	-	exon (transcript:ENST00000303375, exon 10 of 30)	5499
eRNA_140	-0.826175	0.00044387	0.0143958	chr5	151105012	151111011	-	intron (transcript:ENST00000523714, intron 22 of 24)	-2739
eRNA_141	-0.825651	0.00771264	0.0594232	chr13	110406051	110412050	+	intron (transcript:ENST00000360467, intron 4 of 47)	-19976
eRNA_143	-0.820788	5.00902e-05	0.00534295	chr18	11881669	11887668	-	TTS (transcript:ENST00000587724)	4747
eRNA_144	-0.818069	0.0087763	0.0640585	chr2	217802624	217808623	-	intron (transcript:ENST00000615025, intron 30 of 30)	36537
eRNA_146	-0.81579	0.0143663	0.0816669	chr2	217845803	217851802	-	TTS (transcript:ENST00000413554)	-6642
eRNA_148	-0.813092	0.00754807	0.0588161	chr13	110382697	110388696	+	intron (transcript:ENST00000360467, intron 4 of 47)	-43330
eRNA_149	-0.811747	0.00949667	0.0668388	chr9	114275414	114281413	+	intron (transcript:ENST00000356083, intron 37 of 60)	-44643
eRNA_150	-0.811456	0.00570378	0.0510991	chr4	168853083	168859082	+	intron (transcript:ENST00000393726, intron 1 of 5)	12094
eRNA_151	-0.811105	0.00763842	0.058946	chr13	110382760	110388759	+	intron (transcript:ENST00000360467, intron 4 of 47)	-43267
eRNA_152	-0.810918	0.0163294	0.0871937	chr2	217806429	217812428	-	intron (transcript:ENST00000615025, intron 28 of 30)	32732
eRNA_154	-0.80496	0.00117912	0.0259622	chr15	71761549	71767548	+	intron (transcript:ENST00000357769, intron 9 of 11)	-28090
eRNA_156	-0.797355	0.01104	0.0713999	chr9	114270739	114276738	+	intron (transcript:ENST00000356083, intron 36 of 60)	-49318
eRNA_158	-0.796029	0.000891783	0.0224074	chr14	68964371	68970370	-	intron (transcript:ENST00000193403, intron 1 of 20)	10196
eRNA_161	-0.792105	0.00250587	0.0360458	chr9	121311110	121317109	+	intron (transcript:ENST00000545652, intron 6 of 16)	14006
eRNA_162	-0.791715	0.000429711	0.0143349	chr1	91726173	91732172	-	intron (transcript:ENST00000465892, intron 6 of 16)	100894
eRNA_163	-0.79092	0.0299383	0.125177	chr13	110314222	110320221	+	intron (transcript:ENST00000360467, intron 3 of 47)	9954
eRNA_164	-0.787013	0.00116245	0.0257132	chr9	121315816	121321815	+	exon (transcript:ENST00000373818, exon 9 of 17)	18712
eRNA_169	-0.782343	0.0135358	0.0790411	chr9	114267850	114273849	+	intron (transcript:ENST00000356083, intron 36 of 60)	-52207
eRNA_170	-0.779617	0.00172037	0.0310668	chr9	95059825	95065824	+	intron (transcript:ENST00000297979, intron 12 of 14)	-50884
eRNA_171	-0.779398	0.0142233	0.0812611	chr18	36739158	36745157	+	intron (transcript:ENST00000590592, intron 21 of 28)	11453
eRNA_175	-0.773508	0.0126458	0.0768052	chr13	110473523	110479522	-	intron (transcript:ENST00000360467, intron 29 of 47)	-13235
eRNA_181	-0.761197	0.0170285	0.0895254	chr16	50620863	50626862	-	intron (transcript:ENST00000268459, intron 5 of 9)	-10178
eRNA_182	-0.758899	0.0025983	0.0360458	chr15	37017175	37023174	-	intron (transcript:ENST00000559085, intron 7 of 11)	30756
eRNA_183	-0.758899	0.00259487	0.0360458	chr15	37017183	37023182	-	intron (transcript:ENST00000559085, intron 7 of 11)	30748
eRNA_184	-0.758513	0.203552	0.411342	chr12	52512172	52518171	-	TTS (transcript:ENST00000548409)	2774
eRNA_185	-0.758476	0.0102663	0.0688244	chr3	99860270	99866269	-	intron (transcript:ENST00000354552, intron 4 of 5)	-12194
eRNA_198	-0.741891	0.0990421	0.263091	chr14	69972591	69978590	+	intron (transcript:ENST00000361956, intron 3 of 11)	96164
eRNA_202	-0.740231	0.00157288	0.0298394	chr17	62663516	62669515	-	exon (transcript:ENST00000303375, exon 4 of 30)	-4790
eRNA_203	-0.738814	0.00340996	0.0404575	chr15	71655354	71661353	-	intron (transcript:ENST00000357769, intron 1 of 11)	-108521
eRNA_209	-0.734766	0.00176398	0.0310668	chr14	64078481	64084480	+	exon (transcript:ENST00000394768, exon 4 of 63)	5865
eRNA_210	-0.734219	0.0325669	0.131989	chr5	172646056	172652055	+	intron (transcript:ENST00000522853, intron 1 of 3)	7789
eRNA_213	-0.727518	0.00978049	0.067263	chr11	10673896	10679895	-	intron (transcript:ENST00000529547, intron 1 of 4)	16619
eRNA_216	-0.72497	0.00281621	0.0371368	chr5	172683935	172689934	-	TTS (transcript:ENST00000522853)	10786
eRNA_221	-0.719185	0.00400897	0.0425731	chr7	28133916	28139915	+	intron (transcript:ENST00000283928, intron 1 of 4)	-43407
eRNA_223	-0.717575	0.0348014	0.137261	chr5	172645085	172651084	+	intron (transcript:ENST00000522853, intron 1 of 3)	6818
eRNA_226	-0.715221	0.0287657	0.122407	chr14	54596035	54602034	+	intron (transcript:ENST00000554335, intron 2 of 12)	31422
eRNA_231	-0.705301	0.0110521	0.0713999	chr10	29736456	29742455	-	Intergenic	-3651
eRNA_235	-0.694484	0.00466244	0.0463012	chr7	134962568	134968567	+	intron (transcript:ENST00000361901, intron 13 of 13)	-20941
eRNA_240	-0.689104	0.00148855	0.0289273	chr17	50077257	50083256	+	intron (transcript:ENST00000007722, intron 21 of 24)	3631
eRNA_241	-0.687245	0.039517	0.14704	chr2	217862106	217868105	-	intron (transcript:ENST00000310858, intron 13 of 13)	20705
eRNA_244	-0.684237	0.00257927	0.0360458	chr9	129886927	129892926	+	exon (transcript:ENST00000420781, exon 16 of 16)	-43610
eRNA_245	-0.682145	0.00949638	0.0668388	chr10	93364619	93370618	-	intron (transcript:ENST00000358334, intron 24 of 52)	114576
eRNA_247	-0.678555	0.00278651	0.0371368	chr6	152127645	152133644	-	intron (transcript:ENST00000367251, intron 30 of 30)	37707
eRNA_254	-0.674607	0.0227301	0.106236	chr10	95245987	95251986	-	intron (transcript:ENST00000329399, intron 4 of 6)	-17842
eRNA_255	-0.674229	0.0126849	0.0768052	chr12	1639075	1645074	+	intron (transcript:ENST00000397196, intron 4 of 4)	10759
eRNA_256	-0.672946	0.0711416	0.213428	chr7	74035589	74041588	+	intron (transcript:ENST00000438880, intron 4 of 8)	10400
eRNA_261	-0.667038	0.00761957	0.058946	chr13	110419459	110425458	+	intron (transcript:ENST00000360467, intron 4 of 47)	-6568
eRNA_262	-0.666425	0.00761886	0.058946	chr13	110419674	110425673	+	intron (transcript:ENST00000360467, intron 4 of 47)	-6353
eRNA_263	-0.665664	0.00535923	0.0495667	chr2	237329949	237335948	-	intron (transcript:ENST00000347401, intron 39 of 40)	55129
eRNA_268	-0.661516	0.0218325	0.103656	chr11	10656001	10662000	-	intron (transcript:ENST00000529547, intron 1 of 4)	-6624
eRNA_269	-0.659027	0.00400492	0.0425731	chr3	30688452	30694451	+	exon (transcript:ENST00000295754, exon 7 of 7)	-6210
eRNA_272	-0.655912	0.000278982	0.0119256	chr11	33704538	33710537	-	intron (transcript:ENST00000534312, intron 3 of 3)	-6736
eRNA_276	-0.653778	0.00699649	0.0571376	chr10	3106450	3112449	+	TTS (transcript:ENST00000468050)	-4009
eRNA_277	-0.653019	0.0579965	0.186085	chr5	172652674	172658673	+	intron (transcript:ENST00000522853, intron 1 of 3)	14407
eRNA_281	-0.650882	0.0069075	0.0565802	chr12	7082156	7088155	-	intron (transcript:ENST00000536053, intron 9 of 10)	6736
eRNA_282	-0.649213	0.00887157	0.0645205	chr9	76609801	76615800	-	exon (transcript:ENST00000376718, exon 19 of 19)	39749
eRNA_283	-0.649026	0.0171498	0.0899663	chr4	55076867	55082866	+	exon (transcript:ENST00000263923, exon 30 of 30)	16128
eRNA_285	-0.648162	0.0279336	0.120682	chr2	42051105	42057104	+	exon (transcript:ENST00000294964, exon 3 of 7)	6084
eRNA_286	-0.646707	0.011655	0.0733977	chr12	7080328	7086327	-	intron (transcript:ENST00000536053, intron 9 of 10)	8564
eRNA_287	-0.646429	0.0225969	0.105923	chr3	4768287	4774286	+	intron (transcript:ENST00000443694, intron 43 of 58)	20953
eRNA_288	-0.643176	0.020924	0.101318	chr7	140634657	140640656	-	intron (transcript:ENST00000491728, intron 1 of 2)	2642
eRNA_294	-0.636948	0.0167611	0.0883131	chr13	110352552	110358551	+	intron (transcript:ENST00000360467, intron 3 of 47)	48284
eRNA_297	-0.63304	0.0397177	0.147444	chr7	158815823	158821822	-	intron (transcript:ENST00000251527, intron 1 of 21)	10650
eRNA_302	-0.628255	0.00644286	0.0547923	chr3	188225089	188231088	+	intron (transcript:ENST00000443217, intron 2 of 2)	2683
eRNA_303	-0.628139	0.00679861	0.0560608	chr6	56533669	56539668	-	intron (transcript:ENST00000524186, intron 2 of 2)	4904
eRNA_304	-0.627614	0.00716891	0.0579098	chr2	237330645	237336644	-	intron (transcript:ENST00000347401, intron 38 of 40)	54433
eRNA_305	-0.625899	0.0107714	0.0707288	chr13	113821235	113827234	+	intron (transcript:ENST00000327773, intron 12 of 14)	8604
eRNA_306	-0.625208	0.114095	0.288849	chr11	19739662	19745661	+	intron (transcript:ENST00000396085, intron 1 of 38)	29064
eRNA_307	-0.625022	0.0112815	0.0726864	chr12	7081963	7087962	-	intron (transcript:ENST00000536053, intron 9 of 10)	6929
eRNA_308	-0.624684	0.000949419	0.0229627	chr2	54609221	54615220	-	exon (transcript:ENST00000333896, exon 3 of 31)	50572
eRNA_313	-0.620403	0.0259707	0.115923	chr4	55074775	55080774	+	TTS (transcript:ENST00000263923)	14036
eRNA_314	-0.620115	0.0260177	0.115923	chr4	55074759	55080758	+	TTS (transcript:ENST00000263923)	14020
eRNA_318	-0.61432	0.00144213	0.0287913	chr1	94901768	94907767	-	intron (transcript:ENST00000370206, intron 1 of 6)	21034
eRNA_319	-0.61355	0.0110191	0.0713786	chr15	71743930	71749929	+	exon (transcript:ENST00000355327, exon 13 of 18)	-45709
eRNA_322	-0.60823	0.000374565	0.0133244	chr15	90493545	90499544	+	intron (transcript:ENST00000268182, intron 36 of 37)	29062
eRNA_328	-0.602453	0.00211697	0.0336835	chr2	9403291	9409290	-	TTS (transcript:ENST00000456913)	14004
eRNA_330	-0.601113	0.015213	0.0837415	chr10	93371083	93377082	-	intron (transcript:ENST00000358334, intron 22 of 52)	108112
eRNA_337	-0.595499	0.002271	0.0347159	chr2	9403226	9409225	-	TTS (transcript:ENST00000456913)	14069
eRNA_338	-0.594635	0.00735701	0.0579098	chr9	35696520	35702519	-	intron (transcript:ENST00000314888, intron 50 of 56)	-8499
eRNA_339	-0.593687	0.000669867	0.01909	chr11	12501678	12507677	+	intron (transcript:ENST00000528916, intron 6 of 7)	51942
eRNA_344	-0.59232	0.00476236	0.0468005	chr1	56516543	56522542	-	intron (transcript:ENST00000371250, intron 4 of 5)	60026
eRNA_348	-0.590146	0.00360063	0.0409891	chr19	1031463	1037462	+	intron (transcript:ENST00000348419, intron 4 of 5)	3325
eRNA_349	-0.589757	0.00361069	0.0409891	chr19	1031445	1037444	+	intron (transcript:ENST00000348419, intron 4 of 5)	3307
eRNA_350	-0.589757	0.00361069	0.0409891	chr19	1031435	1037434	+	intron (transcript:ENST00000348419, intron 4 of 5)	3297
eRNA_352	-0.589559	0.0172845	0.09018	chr14	91218168	91224167	+	TTS (transcript:ENST00000522816)	-21768
eRNA_353	-0.589203	0.00364963	0.0412354	chr19	1031410	1037409	+	intron (transcript:ENST00000348419, intron 4 of 5)	3272
eRNA_354	-0.589007	0.062783	0.195942	chr7	158812632	158818631	-	intron (transcript:ENST00000251527, intron 1 of 21)	13841
eRNA_358	-0.584792	0.129841	0.312086	chr13	98569264	98575263	-	intron (transcript:ENST00000397517, intron 1 of 9)	4600
eRNA_361	-0.576848	0.0346999	0.137086	chr3	4673937	4679936	+	intron (transcript:ENST00000443694, intron 21 of 58)	-73397
eRNA_366	-0.573214	0.0214986	0.103185	chr14	105086072	105092071	-	Intergenic	21736
eRNA_369	-0.571064	0.0489752	0.167482	chr21	45476467	45482466	+	intron (transcript:ENST00000355480, intron 8 of 40)	-10809
eRNA_370	-0.570858	0.0291776	0.123069	chr2	36475974	36481973	+	intron (transcript:ENST00000280527, intron 6 of 16)	-34717
eRNA_372	-0.570484	0.0343235	0.136047	chr16	84865981	84871980	+	intron (transcript:ENST00000564567, intron 8 of 12)	19763
eRNA_375	-0.569286	0.00231637	0.0348545	chr17	43766709	43772708	-	exon (transcript:ENST00000590935, exon 3 of 3)	5060
eRNA_378	-0.566793	0.00340319	0.0404575	chr16	57513008	57519007	-	intron (transcript:ENST00000258214, intron 7 of 8)	20592
eRNA_379	-0.564305	0.0175013	0.0908993	chr1	40994996	41000995	+	intron (transcript:ENST00000372621, intron 9 of 18)	14834
eRNA_380	-0.562296	0.0528656	0.176185	chr21	45471688	45477687	+	intron (transcript:ENST00000355480, intron 3 of 40)	-15588
eRNA_381	-0.558969	0.0534663	0.177604	chr21	45473681	45479680	+	intron (transcript:ENST00000355480, intron 5 of 40)	-13595
eRNA_383	-0.556664	0.255604	0.469357	chr7	95588066	95594065	-	intron (transcript:ENST00000005178, intron 6 of 10)	5426
eRNA_389	-0.545395	0.0100431	0.0679954	chr12	110536034	110542033	+	intron (transcript:ENST00000354300, intron 4 of 5)	36719
eRNA_390	-0.541336	0.266962	0.482718	chr7	95589715	95595714	-	intron (transcript:ENST00000005178, intron 4 of 10)	3777
eRNA_395	-0.538237	0.0116278	0.0733977	chr1	208214478	208220477	-	exon (transcript:ENST00000367033, exon 2 of 32)	26843
eRNA_400	-0.534685	0.18488	0.38871	chr1	161606958	161612957	-	Intergenic	21075
eRNA_401	-0.533057	0.032639	0.131989	chr2	46343920	46349919	+	exon (transcript:ENST00000449347, exon 3 of 7)	49517
eRNA_402	-0.532533	0.111308	0.283737	chr16	84890397	84896396	-	intron (transcript:ENST00000262424, intron 14 of 14)	26527
eRNA_403	-0.532089	0.0201711	0.0988981	chr5	93593203	93599202	+	Intergenic	-4155
eRNA_404	-0.531282	0.00519172	0.0489776	chr17	42307186	42313185	+	TTS (transcript:ENST00000587646)	4015
eRNA_405	-0.531242	0.0250443	0.113515	chr15	71754976	71760975	+	exon (transcript:ENST00000355327, exon 15 of 18)	-34663
eRNA_408	-0.52533	0.0701081	0.211116	chr21	32415079	32421078	+	intron (transcript:ENST00000300255, intron 1 of 7)	5376
eRNA_411	-0.521057	0.00193959	0.0318837	chr11	12506732	12512731	+	intron (transcript:ENST00000528916, intron 7 of 7)	56996
eRNA_414	-0.519847	0.0324363	0.131944	chr1	15175177	15181176	+	intron (transcript:ENST00000400796, intron 1 of 2)	24387
eRNA_418	-0.512141	0.0163083	0.0871937	chr7	30157260	30163259	+	TTS (transcript:ENST00000511893)	2728
eRNA_419	-0.512083	0.100982	0.266179	chr2	69201332	69207331	-	intron (transcript:ENST00000303714, intron 17 of 17)	-22328
eRNA_422	-0.510059	0.00673244	0.0557168	chr5	159093694	159099693	-	intron (transcript:ENST00000517373, intron 2 of 14)	3000
eRNA_426	-0.506813	0.00312235	0.0390914	chr8	115584156	115590155	-	exon (transcript:ENST00000395715, exon 5 of 7)	32915
eRNA_428	-0.505486	0.0124139	0.0765221	chr1	41004091	41010090	+	intron (transcript:ENST00000372621, intron 13 of 18)	-7500
eRNA_431	-0.502774	0.0567807	0.183657	chr11	121519585	121525584	+	intron (transcript:ENST00000260197, intron 9 of 47)	-44141
eRNA_432	-0.500998	0.0894981	0.247202	chr6	56516607	56522606	-	intron (transcript:ENST00000340834, intron 9 of 22)	21966
eRNA_433	-0.500785	0.0440274	0.157946	chr1	94912900	94918899	-	intron (transcript:ENST00000370206, intron 1 of 6)	9902
eRNA_436	-0.498501	0.0418911	0.152279	chr1	94915021	94921020	-	intron (transcript:ENST00000370206, intron 1 of 6)	7781
eRNA_437	-0.497649	0.00806117	0.0605534	chr2	207146680	207152679	-	intron (transcript:ENST00000421199, intron 1 of 3)	-15542
eRNA_443	-0.493184	0.0204742	0.0999755	chr10	103599214	103605213	+	exon (transcript:ENST00000420222, exon 13 of 13)	-6406
eRNA_444	-0.493091	0.0357366	0.138826	chr19	55107399	55113398	-	intron (transcript:ENST00000263433, intron 3 of 21)	3220
eRNA_449	-0.491066	0.0100435	0.0679954	chr12	58874463	58880462	-	exon (transcript:ENST00000320743, exon 15 of 19)	-2890
eRNA_452	-0.48978	0.0519317	0.174073	chr9	63814635	63820634	+	Intergenic	4444
eRNA_453	-0.489631	0.0519243	0.174073	chr9	63814595	63820594	+	Intergenic	4404
eRNA_454	-0.488058	0.0815705	0.232781	chr2	23455773	23461772	-	intron (transcript:ENST00000486442, intron 1 of 13)	65572
eRNA_455	-0.485844	0.0165795	0.0880329	chr2	54626386	54632385	-	TTS (transcript:ENST00000389980)	33407
eRNA_460	-0.482532	0.0183936	0.0937985	chr7	28059272	28065271	-	intron (transcript:ENST00000283928, intron 1 of 4)	9413
eRNA_464	-0.478372	0.00304625	0.0387852	chr1	164567112	164573111	+	intron (transcript:ENST00000559240, intron 2 of 6)	7306
eRNA_465	-0.477974	0.0148133	0.0827751	chr9	121276413	121282412	+	TTS (transcript:ENST00000437135)	-3040
eRNA_467	-0.476562	0.0034983	0.0406582	chr20	5192289	5198288	+	exon (transcript:ENST00000460006, exon 13 of 13)	68361
eRNA_473	-0.472523	0.116718	0.292556	chr18	76446242	76452241	-	intron (transcript:ENST00000532857, intron 1 of 1)	41538
eRNA_478	-0.469432	0.0337525	0.134573	chr5	67160653	67166652	+	exon (transcript:ENST00000405643, exon 28 of 28)	21218
eRNA_480	-0.469289	0.0617819	0.194206	chr14	105080616	105086615	-	Intergenic	-18170
eRNA_482	-0.468017	0.137896	0.323215	chr15	71570134	71576133	-	intron (transcript:ENST00000357769, intron 1 of 11)	-23301
eRNA_483	-0.467447	0.0130743	0.0778239	chr14	21015042	21021041	-	TTS (transcript:ENST00000556008)	3081
eRNA_485	-0.465546	0.0364107	0.140153	chr7	28079534	28085533	-	intron (transcript:ENST00000283928, intron 1 of 4)	-10849
eRNA_488	-0.463416	0.0369551	0.141589	chr7	28079752	28085751	-	intron (transcript:ENST00000283928, intron 1 of 4)	-11067
eRNA_492	-0.461188	0.0705919	0.212174	chr2	237357216	237363215	-	intron (transcript:ENST00000347401, intron 13 of 40)	27862
eRNA_495	-0.458619	0.0490584	0.167482	chr4	57037533	57043532	+	intron (transcript:ENST00000514062, intron 2 of 3)	61589
eRNA_497	-0.457216	0.0402603	0.148539	chr7	28079962	28085961	-	intron (transcript:ENST00000283928, intron 1 of 4)	-11277
eRNA_498	-0.45721	0.0942772	0.255609	chr3	188519893	188525892	-	intron (transcript:ENST00000617246, intron 4 of 10)	45774
eRNA_499	-0.456748	0.0485849	0.167014	chr4	57039007	57045006	+	intron (transcript:ENST00000514062, intron 1 of 3)	63063
eRNA_500	-0.456283	0.0525976	0.175526	chr3	112629644	112635643	-	intron (transcript:ENST00000206423, intron 2 of 7)	5454
eRNA_502	-0.455741	0.123585	0.301285	chr15	71607658	71613657	-	intron (transcript:ENST00000357769, intron 1 of 11)	-60825
eRNA_504	-0.45521	0.0234311	0.108561	chr12	58875910	58881909	-	exon (transcript:ENST00000320743, exon 14 of 19)	-4337
eRNA_510	-0.453657	0.0826792	0.23469	chr21	45480996	45486995	+	intron (transcript:ENST00000355480, intron 14 of 40)	-6280
eRNA_511	-0.451793	0.0199648	0.0981875	chr15	48488860	48494859	-	intron (transcript:ENST00000316623, intron 24 of 65)	37869
eRNA_513	-0.451107	0.0124039	0.0765221	chr17	77482069	77488068	+	TTS (transcript:ENST00000592420)	3155
eRNA_514	-0.451067	0.0477798	0.164995	chr9	134726666	134732665	-	intron (transcript:ENST00000371817, intron 6 of 65)	-76822
eRNA_525	-0.44433	0.0151534	0.0837415	chr1	214380520	214386519	-	exon (transcript:ENST00000543945, exon 12 of 18)	-25904
eRNA_528	-0.441813	0.0831947	0.235596	chr3	187726877	187732876	-	exon (transcript:ENST00000450123, exon 4 of 8)	5006
eRNA_531	-0.438657	0.0181171	0.0930076	chr13	97335321	97341320	+	intron (transcript:ENST00000343600, intron 3 of 6)	-18476
eRNA_539	-0.434563	0.0304768	0.126562	chr7	55064939	55070938	+	intron (transcript:ENST00000455089, intron 1 of 25)	-41785
eRNA_547	-0.431172	0.0665662	0.204295	chr9	33128085	33134084	+	intron (transcript:ENST00000379731, intron 2 of 5)	-35891
eRNA_548	-0.430709	0.0425698	0.154215	chr9	38037264	38043263	-	intron (transcript:ENST00000377707, intron 1 of 5)	28948
eRNA_549	-0.430176	0.233792	0.447183	chr15	60391253	60397252	-	intron (transcript:ENST00000559780, intron 1 of 5)	-2955
eRNA_551	-0.429358	0.0238304	0.109776	chr6	111412697	111418696	-	intron (transcript:ENST00000435970, intron 4 of 33)	-54089
eRNA_552	-0.428567	0.124342	0.302406	chr4	87493889	87499888	-	intron (transcript:ENST00000541496, intron 2 of 3)	31731
eRNA_553	-0.427941	0.00929286	0.066279	chr2	54654925	54660924	-	exon (transcript:ENST00000333896, exon 29 of 31)	4868
eRNA_554	-0.427752	0.0414384	0.151168	chr1	27554815	27560814	+	intron (transcript:ENST00000374011, intron 3 of 6)	32009
eRNA_558	-0.426092	0.0137658	0.0796884	chr1	225422234	225428233	-	intron (transcript:ENST00000425080, intron 1 of 4)	2664
eRNA_564	-0.423373	0.0149569	0.0831759	chr5	134556998	134562997	+	TTS (transcript:ENST00000512386)	-16769
eRNA_565	-0.423361	0.0258697	0.115834	chr17	27294637	27300636	+	intron (transcript:ENST00000583193, intron 1 of 2)	3290
eRNA_570	-0.420303	0.00605104	0.0528091	chr11	94819261	94825260	+	intron (transcript:ENST00000433060, intron 4 of 12)	53889
eRNA_571	-0.418951	0.141654	0.328632	chr8	23247486	23253485	+	intron (transcript:ENST00000397677, intron 3 of 10)	3826
eRNA_575	-0.418157	0.0463367	0.162265	chr7	55052010	55058009	+	intron (transcript:ENST00000455089, intron 1 of 25)	35908
eRNA_576	-0.417989	0.0279109	0.120682	chr12	57136807	57142806	-	intron (transcript:ENST00000243077, intron 2 of 88)	-7667
eRNA_578	-0.416662	0.0540547	0.178937	chr21	25972120	25978119	+	TTS (transcript:ENST00000415997)	40807
eRNA_586	-0.410288	0.0248685	0.112932	chr18	44829899	44835898	+	intron (transcript:ENST00000426838, intron 2 of 3)	100323
eRNA_591	-0.407575	0.030838	0.127495	chr18	44759467	44765466	+	intron (transcript:ENST00000426838, intron 2 of 3)	29891
eRNA_592	-0.407515	0.105008	0.272749	chr8	123503489	123509488	-	exon (transcript:ENST00000517956, exon 7 of 9)	34718
eRNA_593	-0.406488	0.0167506	0.0883131	chr1	183863930	183869929	+	intron (transcript:ENST00000304685, intron 5 of 18)	61809
eRNA_594	-0.40568	0.202003	0.408859	chr12	102416648	102422647	-	exon (transcript:ENST00000392904, exon 4 of 6)	59004
eRNA_595	-0.404657	0.0317934	0.130064	chr15	90425286	90431285	-	intron (transcript:ENST00000268182, intron 3 of 37)	-30404
eRNA_596	-0.404638	0.216219	0.426048	chr2	238269436	238275435	-	intron (transcript:ENST00000254657, intron 5 of 22)	16174
eRNA_599	-0.402444	0.187144	0.391071	chr2	23544140	23550139	-	intron (transcript:ENST00000486442, intron 2 of 13)	-22795
eRNA_601	-0.400998	0.0275675	0.119859	chr5	159045498	159051497	-	intron (transcript:ENST00000380654, intron 5 of 14)	51196
eRNA_602	-0.400376	0.0106903	0.0702922	chr12	109967430	109973429	+	intron (transcript:ENST00000551209, intron 7 of 18)	22040
eRNA_607	-0.395433	0.0505333	0.170937	chr3	142369284	142375283	-	intron (transcript:ENST00000498077, intron 11 of 26)	40372
eRNA_609	-0.395238	0.463773	0.671527	chr9	93179265	93185264	+	Intergenic	-2652
eRNA_624	-0.384259	0.0541585	0.178937	chr1	164589593	164595592	+	intron (transcript:ENST00000559240, intron 2 of 6)	29787
eRNA_629	-0.382252	0.0565267	0.183206	chr9	130852087	130858086	+	TTS (transcript:ENST00000393293)	20020
eRNA_632	-0.380974	0.0557108	0.181419	chr9	95080467	95086466	+	TTS (transcript:ENST00000445181)	-30242
eRNA_633	-0.380949	0.0557088	0.181419	chr9	95080473	95086472	+	TTS (transcript:ENST00000445181)	-30236
eRNA_636	-0.380649	0.0559485	0.18207	chr9	95080523	95086522	+	TTS (transcript:ENST00000445181)	-30186
eRNA_640	-0.379642	0.3301	0.543561	chr9	93184898	93190897	+	intron (transcript:ENST00000427277, intron 1 of 27)	2954
eRNA_641	-0.379044	0.237577	0.450739	chr13	113855969	113861968	-	intron (transcript:ENST00000327773, intron 2 of 14)	5099
eRNA_645	-0.377916	0.0192899	0.0965243	chr22	42619718	42625717	-	intron (transcript:ENST00000407332, intron 7 of 7)	-7755
eRNA_648	-0.376821	0.00928793	0.066279	chr3	141444142	141450141	+	exon (transcript:ENST00000637056, exon 3 of 3)	4752
eRNA_649	-0.376342	0.242036	0.455598	chr13	113856002	113862001	-	intron (transcript:ENST00000327773, intron 2 of 14)	5066
eRNA_650	-0.375996	0.102964	0.269188	chr6	25321826	25327825	-	intron (transcript:ENST00000461945, intron 2 of 8)	-37292
eRNA_652	-0.37347	0.192619	0.397598	chr7	134944674	134950673	+	exon (transcript:ENST00000417172, exon 7 of 14)	-38835
eRNA_654	-0.373344	0.099969	0.264571	chr11	69090543	69096542	+	intron (transcript:ENST00000637342, intron 22 of 22)	44567
eRNA_661	-0.368233	0.00317733	0.0390914	chr21	46655789	46661788	+	exon (transcript:ENST00000397637, exon 7 of 11)	14445
eRNA_663	-0.366433	0.0139055	0.0801278	chr7	158731343	158737342	-	intron (transcript:ENST00000251527, intron 21 of 21)	-29513
eRNA_671	-0.361241	0.0138334	0.0798081	chr21	45221588	45227587	-	exon (transcript:ENST00000348831, exon 11 of 11)	52823
eRNA_675	-0.359825	0.0204041	0.0997459	chr11	94796923	94802922	+	TTS (transcript:ENST00000299004)	31551
eRNA_676	-0.358898	0.00735937	0.0579098	chr22	27858760	27864759	-	intron (transcript:ENST00000320996, intron 8 of 10)	57440
eRNA_680	-0.35673	0.0464767	0.162482	chr5	95736988	95742987	-	intron (transcript:ENST00000379982, intron 3 of 11)	-7692
eRNA_681	-0.356295	0.0444798	0.158532	chr12	110331993	110337992	+	intron (transcript:ENST00000539276, intron 11 of 19)	-11209
eRNA_682	-0.356202	0.285882	0.50045	chr13	113856252	113862251	-	intron (transcript:ENST00000327773, intron 2 of 14)	4816
eRNA_684	-0.355215	0.119231	0.295591	chr22	37752024	37758023	+	intron (transcript:ENST00000407319, intron 3 of 7)	3625
eRNA_688	-0.353924	0.0245271	0.111804	chr4	51857756	51863755	+	intron (transcript:ENST00000451288, intron 1 of 10)	17176
eRNA_691	-0.352516	0.0350626	0.137613	chr2	105878493	105884492	-	TTS (transcript:ENST00000425756)	-24315
eRNA_693	-0.352207	0.101207	0.266627	chr1	27585798	27591797	-	intron (transcript:ENST00000374011, intron 1 of 6)	14794
eRNA_695	-0.35161	0.00804474	0.0605534	chr2	201134129	201140128	+	exon (transcript:ENST00000395148, exon 5 of 5)	4092
eRNA_696	-0.351504	0.0215015	0.103185	chr11	65185178	65191177	+	TTS (transcript:ENST00000526468)	4841
eRNA_697	-0.350514	0.0391964	0.146073	chr2	105879054	105885053	-	TTS (transcript:ENST00000425756)	-24876
eRNA_700	-0.348786	0.0702482	0.211314	chr19	17862872	17868871	+	Intergenic	5108
eRNA_702	-0.345559	0.00789664	0.0600167	chr5	52797591	52803590	-	exon (transcript:ENST00000274311, exon 2 of 3)	-12564
eRNA_704	-0.344519	0.144828	0.333241	chr11	69092434	69098433	+	intron (transcript:ENST00000637342, intron 22 of 22)	46458
eRNA_705	-0.344214	0.166068	0.363486	chr5	95747721	95753720	+	TTS (transcript:ENST00000508780)	-17035
eRNA_709	-0.339863	0.118633	0.295199	chr3	149643283	149649282	-	intron (transcript:ENST00000360632, intron 2 of 6)	3902
eRNA_712	-0.338594	0.0133311	0.0782262	chr2	201135030	201141029	+	exon (transcript:ENST00000395148, exon 5 of 5)	4993
eRNA_715	-0.337538	0.0139828	0.0803802	chr2	201135848	201141847	-	exon (transcript:ENST00000395148, exon 5 of 5)	5349
eRNA_720	-0.336594	0.132759	0.31626	chr17	75588308	75594307	+	intron (transcript:ENST00000610510, intron 2 of 62)	3249
eRNA_724	-0.333579	0.0234096	0.108561	chr2	127505226	127511225	-	intron (transcript:ENST00000295321, intron 2 of 13)	-14849
eRNA_725	-0.333309	0.0895811	0.247202	chr12	111804768	111810767	+	intron (transcript:ENST00000416293, intron 11 of 11)	-34211
eRNA_728	-0.332319	0.046604	0.162809	chr14	102496012	102502011	-	exon (transcript:ENST00000359520, exon 20 of 20)	9806
eRNA_734	-0.329671	0.239276	0.452354	chr7	74062909	74068908	-	intron (transcript:ENST00000380575, intron 28 of 29)	-3624
eRNA_738	-0.328933	0.0800567	0.230335	chr9	127823969	127829968	-	intron (transcript:ENST00000344849, intron 3 of 13)	5775
eRNA_742	-0.326723	0.130967	0.313646	chr11	96298504	96304503	-	intron (transcript:ENST00000524717, intron 1 of 4)	41677
eRNA_746	-0.324465	0.0774381	0.225659	chr3	188349564	188355563	+	intron (transcript:ENST00000617246, intron 2 of 10)	112699
eRNA_753	-0.320271	0.00708332	0.0574918	chr17	57971598	57977597	-	exon (transcript:ENST00000581208, exon 6 of 6)	8267
eRNA_755	-0.3163	0.141526	0.328493	chr19	40619996	40625995	+	TTS (transcript:ENST00000618486)	-4199
eRNA_757	-0.315798	0.070963	0.213155	chr19	6743266	6749265	-	intron (transcript:ENST00000313244, intron 10 of 14)	5202
eRNA_759	-0.314687	0.0840274	0.236558	chr15	67113292	67119291	+	intron (transcript:ENST00000559092, intron 1 of 1)	-9425
eRNA_767	-0.309458	0.298788	0.51499	chr22	45325215	45331214	+	TTS (transcript:ENST00000427777)	9423
eRNA_772	-0.306052	0.0950059	0.256484	chr7	149068310	149074309	-	exon (transcript:ENST00000491431, exon 4 of 4)	19396
eRNA_773	-0.305505	0.0943966	0.255702	chr7	149068407	149074406	-	exon (transcript:ENST00000491431, exon 4 of 4)	19299
eRNA_781	-0.303262	0.155774	0.348117	chr2	33582058	33588057	-	exon (transcript:ENST00000403368, exon 7 of 7)	14220
eRNA_782	-0.302725	0.255363	0.469274	chr15	71706013	71712012	+	intron (transcript:ENST00000357769, intron 2 of 11)	-83626
eRNA_787	-0.301269	0.0316567	0.129652	chr6	111557532	111563531	+	intron (transcript:ENST00000359831, intron 8 of 8)	-4720
eRNA_789	-0.301184	0.162622	0.358724	chr21	32489612	32495611	+	intron (transcript:ENST00000401402, intron 4 of 6)	64277
eRNA_790	-0.301024	0.226911	0.438828	chr3	177454524	177460523	-	Intergenic	46029
eRNA_794	-0.299874	0.0702618	0.211314	chr13	52411331	52417330	-	exon (transcript:ENST00000611132, exon 14 of 14)	-7836
eRNA_797	-0.298658	0.0239966	0.110133	chr20	19806618	19812617	+	Intergenic	-76904
eRNA_805	-0.296584	0.11917	0.295591	chr18	58976814	58982813	+	intron (transcript:ENST00000589288, intron 8 of 9)	-16921
eRNA_807	-0.29595	0.150237	0.341358	chr13	32682827	32688826	+	intron (transcript:ENST00000315596, intron 11 of 34)	-72343
eRNA_811	-0.292625	0.0051597	0.0489776	chr15	99707995	99713994	-	intron (transcript:ENST00000354410, intron 10 of 10)	6830
eRNA_819	-0.288352	0.0521663	0.174493	chr22	27850539	27856538	-	TTS (transcript:ENST00000634017)	-52040
eRNA_824	-0.287732	0.0867834	0.242609	chr21	33233380	33239379	+	intron (transcript:ENST00000447980, intron 1 of 5)	5970
eRNA_825	-0.286856	0.0218207	0.103656	chr4	55432498	55438497	+	exon (transcript:ENST00000309964, exon 22 of 22)	18368
eRNA_826	-0.286477	0.0482169	0.166027	chr5	38829119	38835118	+	Intergenic	-13740
eRNA_841	-0.281227	0.153604	0.3468	chr7	8032346	8038345	-	intron (transcript:ENST00000223145, intron 3 of 7)	-65442
eRNA_850	-0.279962	0.136129	0.320365	chr4	128847036	128853035	+	TTS (transcript:ENST00000510308)	18602
eRNA_854	-0.278612	0.294537	0.510205	chr9	93264969	93270968	+	intron (transcript:ENST00000427277, intron 16 of 27)	4020
eRNA_859	-0.277812	0.0273276	0.119442	chr12	11839236	11845235	+	intron (transcript:ENST00000396373, intron 3 of 7)	-43702
eRNA_862	-0.277512	0.0832587	0.235621	chr11	75270395	75276394	-	TTS (transcript:ENST00000532525)	5305
eRNA_863	-0.276844	0.329698	0.543085	chr5	61333185	61339184	+	intron (transcript:ENST00000252744, intron 1 of 13)	3911
eRNA_865	-0.276734	0.180436	0.382719	chr11	96296639	96302638	-	intron (transcript:ENST00000524717, intron 1 of 4)	43542
eRNA_870	-0.274618	0.0747134	0.220564	chr10	13692874	13698873	-	intron (transcript:ENST00000357447, intron 14 of 24)	11663
eRNA_871	-0.274467	0.0355863	0.138423	chr3	20125121	20131120	+	intron (transcript:ENST00000263754, intron 11 of 17)	-46124
eRNA_873	-0.27383	0.119955	0.295895	chr19	16872657	16878656	+	intron (transcript:ENST00000379803, intron 15 of 19)	12382
eRNA_880	-0.270981	0.128116	0.309023	chr12	11690480	11696479	+	intron (transcript:ENST00000396373, intron 1 of 7)	43625
eRNA_884	-0.270077	0.0362862	0.139899	chr3	107696139	107702138	+	intron (transcript:ENST00000449271, intron 2 of 3)	24333
eRNA_886	-0.269522	0.025986	0.115923	chr6	35014731	35020730	-	exon (transcript:ENST00000360359, exon 11 of 24)	103315
eRNA_888	-0.268691	0.0646673	0.20026	chr17	27296611	27302610	+	intron (transcript:ENST00000583193, intron 1 of 2)	5264
eRNA_897	-0.266127	0.137186	0.322316	chr9	33109246	33115245	-	exon (transcript:ENST00000379731, exon 6 of 6)	-35586
eRNA_900	-0.265104	0.140849	0.327874	chr10	100920248	100926247	+	intron (transcript:ENST00000238961, intron 4 of 19)	10251
eRNA_901	-0.264999	0.0534535	0.177604	chr12	11673315	11679314	+	intron (transcript:ENST00000396373, intron 1 of 7)	26460
eRNA_903	-0.263593	0.0786088	0.227029	chr18	79333101	79339100	-	intron (transcript:ENST00000426216, intron 17 of 29)	7872
eRNA_904	-0.263057	0.147167	0.336701	chr15	85433396	85439395	+	intron (transcript:ENST00000559362, intron 1 of 14)	55639
eRNA_913	-0.259654	0.0496503	0.169022	chr16	23462462	23468461	-	exon (transcript:ENST00000309859, exon 17 of 17)	-12281
eRNA_914	-0.258964	0.348128	0.560743	chr5	66598573	66604572	+	intron (transcript:ENST00000403625, intron 1 of 28)	4916
eRNA_918	-0.258169	0.2383	0.451575	chr14	103515229	103521228	-	Intergenic	2873
eRNA_920	-0.2579	0.1578	0.351481	chr12	109447502	109453501	-	exon (transcript:ENST00000228495, exon 7 of 7)	-3004
eRNA_927	-0.255178	0.135447	0.319823	chr2	1683663	1689662	-	intron (transcript:ENST00000425171, intron 3 of 6)	5908
eRNA_930	-0.254692	0.0985078	0.262396	chr7	104981217	104987216	-	intron (transcript:ENST00000445184, intron 1 of 1)	28808
eRNA_931	-0.254666	0.197258	0.403222	chr16	81469595	81475594	-	intron (transcript:ENST00000537098, intron 1 of 20)	-7735
eRNA_932	-0.254649	0.0700358	0.211031	chr4	184384089	184390088	-	TTS (transcript:ENST00000393593)	31502
eRNA_933	-0.254047	0.0172075	0.0900717	chr10	102806956	102812955	+	exon (transcript:ENST00000369889, exon 3 of 4)	-22766
eRNA_944	-0.250466	0.138806	0.324377	chr12	11709707	11715706	+	intron (transcript:ENST00000396373, intron 1 of 7)	-39795
eRNA_945	-0.250457	0.11525	0.290547	chr5	56849013	56855012	-	exon (transcript:ENST00000415589, exon 3 of 4)	10152
eRNA_946	-0.249834	0.235278	0.448504	chr19	3423482	3429481	-	intron (transcript:ENST00000443272, intron 3 of 10)	52007
eRNA_951	-0.248941	0.116315	0.292156	chr5	56848685	56854684	-	intron (transcript:ENST00000415589, intron 3 of 3)	10480
eRNA_953	-0.248731	0.0552501	0.180409	chr12	56139323	56145322	+	exon (transcript:ENST00000267113, exon 25 of 31)	-9934
eRNA_957	-0.247183	0.0570621	0.184443	chr8	27284762	27290761	-	TTS (transcript:ENST00000521253)	6374
eRNA_961	-0.246753	0.247117	0.460641	chr10	19998952	20004951	-	exon (transcript:ENST00000377242, exon 2 of 13)	89833
eRNA_962	-0.246598	0.212746	0.421461	chr19	45525631	45531630	+	exon (transcript:ENST00000323060, exon 2 of 2)	21139
eRNA_964	-0.246094	0.134456	0.31871	chr11	69641792	69647791	+	intron (transcript:ENST00000227507, intron 3 of 4)	3585
eRNA_967	-0.246055	0.035181	0.137702	chr20	25255917	25261916	-	intron (transcript:ENST00000216962, intron 1 of 19)	-7612
eRNA_980	-0.243599	0.225804	0.438277	chr17	75589232	75595231	+	intron (transcript:ENST00000610510, intron 4 of 62)	-4159
eRNA_984	-0.242425	0.0223636	0.105054	chr22	26491002	26497001	+	exon (transcript:ENST00000215917, exon 7 of 7)	10124
eRNA_988	-0.241448	0.422312	0.631507	chr16	85380104	85386103	+	intron (transcript:ENST00000637419, intron 2 of 2)	-172864
eRNA_989	-0.241373	0.164764	0.361788	chr7	55156332	55162331	-	intron (transcript:ENST00000455089, intron 10 of 25)	29603
eRNA_990	-0.240691	0.261819	0.476214	chr7	137944435	137950434	+	intron (transcript:ENST00000452463, intron 1 of 3)	-5914
eRNA_993	-0.239904	0.0156889	0.0852852	chr9	131633170	131639169	-	intron (transcript:ENST00000372195, intron 5 of 23)	-10221
eRNA_997	-0.239146	0.220548	0.431094	chr19	45524995	45530994	+	exon (transcript:ENST00000323060, exon 2 of 2)	20503
eRNA_998	-0.238868	0.140509	0.327652	chr7	70774352	70780351	+	TTS (transcript:ENST00000443672)	-8058
eRNA_999	-0.238485	0.25235	0.466235	chr10	19999836	20005835	-	intron (transcript:ENST00000377242, intron 2 of 12)	88949
eRNA_1004	-0.237331	0.274011	0.490217	chr21	32488987	32494986	+	intron (transcript:ENST00000401402, intron 4 of 6)	63652
eRNA_1008	-0.235672	0.17504	0.37486	chr1	12576386	12582385	-	exon (transcript:ENST00000616661, exon 3 of 6)	16923
eRNA_1011	-0.235027	0.249384	0.462536	chr11	96269005	96275004	-	intron (transcript:ENST00000524717, intron 1 of 4)	71176
eRNA_1017	-0.231407	0.23926	0.452354	chr11	121594909	121600908	+	intron (transcript:ENST00000534286, intron 9 of 24)	7489
eRNA_1021	-0.230523	0.24964	0.462652	chr6	11190648	11196647	+	exon (transcript:ENST00000620854, exon 2 of 6)	20195
eRNA_1023	-0.230352	0.0539637	0.178937	chr20	44491803	44497802	-	TTS (transcript:ENST00000372904)	10089
eRNA_1025	-0.229887	0.0890994	0.246642	chr13	77140768	77146767	-	intron (transcript:ENST00000544440, intron 49 of 82)	-18339
eRNA_1026	-0.229688	0.105717	0.274441	chr12	11698807	11704806	+	intron (transcript:ENST00000396373, intron 1 of 7)	-50695
eRNA_1027	-0.229571	0.0766405	0.224177	chr15	90605095	90611094	-	intron (transcript:ENST00000558005, intron 4 of 6)	6464
eRNA_1028	-0.229072	0.47977	0.685173	chr1	24435388	24441387	+	intron (transcript:ENST00000003912, intron 3 of 12)	-17779
eRNA_1029	-0.227803	0.0577934	0.18593	chr9	101540542	101546541	+	intron (transcript:ENST00000389120, intron 5 of 19)	9562
eRNA_1030	-0.227039	0.175768	0.375306	chr2	239175984	239181983	-	intron (transcript:ENST00000345617, intron 4 of 26)	12073
eRNA_1031	-0.226869	0.0609106	0.192476	chr19	17485846	17491845	+	intron (transcript:ENST00000252595, intron 4 of 11)	-11521
eRNA_1046	-0.223049	0.228655	0.441489	chr7	47366166	47372165	-	TTS (transcript:ENST00000450444)	84066
eRNA_1058	-0.220141	0.033426	0.133816	chr14	100276803	100282802	+	TTS (transcript:ENST00000553954)	4073
eRNA_1060	-0.219416	0.0421811	0.153154	chr16	8625984	8631983	+	TTS (transcript:ENST00000563958)	7254
eRNA_1076	-0.214775	0.339006	0.552063	chr19	1358840	1364839	+	intron (transcript:ENST00000591806, intron 4 of 12)	5449
eRNA_1083	-0.212884	0.20657	0.414796	chr17	42662959	42668958	+	intron (transcript:ENST00000251412, intron 8 of 10)	6653
eRNA_1084	-0.212566	0.199302	0.405877	chr4	186199764	186205763	+	intron (transcript:ENST00000378802, intron 7 of 10)	-6216
eRNA_1085	-0.212155	0.0439846	0.157927	chr9	131638393	131644392	-	intron (transcript:ENST00000438647, intron 3 of 3)	-15444
eRNA_1088	-0.21179	0.0625897	0.19572	chr12	27646413	27652412	+	intron (transcript:ENST00000545381, intron 6 of 9)	-11522
eRNA_1100	-0.208944	0.366457	0.577524	chr9	71742310	71748309	-	exon (transcript:ENST00000377066, exon 4 of 23)	23077
eRNA_1102	-0.208664	0.210021	0.419168	chr4	186199819	186205818	+	intron (transcript:ENST00000378802, intron 7 of 10)	-6161
eRNA_1109	-0.207319	0.236757	0.450279	chr4	186201474	186207473	+	intron (transcript:ENST00000378802, intron 7 of 10)	-4506
eRNA_1122	-0.204207	0.443014	0.652514	chr14	105474692	105480691	+	intron (transcript:ENST00000550577, intron 1 of 3)	2873
eRNA_1128	-0.20323	0.424771	0.633842	chr4	80021551	80027550	-	intron (transcript:ENST00000404191, intron 10 of 16)	48013
eRNA_1129	-0.202763	0.0444881	0.158532	chr15	91003478	91009477	-	intron (transcript:ENST00000535906, intron 9 of 21)	-10848
eRNA_1132	-0.202621	0.311326	0.527703	chr15	78922574	78928573	-	intron (transcript:ENST00000615999, intron 10 of 12)	19408
eRNA_1135	-0.202093	0.354633	0.567935	chr6	11210662	11216661	-	TTS (transcript:ENST00000513989)	18997
eRNA_1138	-0.201498	0.106719	0.276652	chr18	79334389	79340388	-	exon (transcript:ENST00000307671, exon 19 of 29)	6584
eRNA_1139	-0.201484	0.275863	0.491049	chr15	67074307	67080306	+	intron (transcript:ENST00000327367, intron 1 of 8)	11461
eRNA_1140	-0.201426	0.108677	0.279406	chr16	46951763	46957762	-	TTS (transcript:ENST00000317089)	18181
eRNA_1148	-0.19809	0.193196	0.398171	chr7	865673	871672	+	intron (transcript:ENST00000405266, intron 17 of 19)	-7880
eRNA_1149	-0.198033	0.290105	0.50563	chr3	41236243	41242242	+	exon (transcript:ENST00000349496, exon 15 of 15)	17156
eRNA_1151	-0.197221	0.228376	0.441129	chr11	68936107	68942106	-	intron (transcript:ENST00000255078, intron 14 of 14)	3746
eRNA_1156	-0.195681	0.266355	0.481909	chr19	3430562	3436561	-	exon (transcript:ENST00000395111, exon 4 of 10)	44927
eRNA_1157	-0.194161	0.341003	0.553726	chr11	96146083	96152082	-	intron (transcript:ENST00000524717, intron 1 of 4)	-55562
eRNA_1158	-0.194051	0.0643655	0.199712	chr12	120554361	120560360	+	exon (transcript:ENST00000325954, exon 5 of 17)	2589
eRNA_1162	-0.193703	0.0952674	0.257037	chr1	12504097	12510096	+	intron (transcript:ENST00000011700, intron 51 of 51)	42156
eRNA_1164	-0.193218	0.0981107	0.261483	chr2	190497115	190503114	+	exon (transcript:ENST00000281416, exon 6 of 6)	30621
eRNA_1172	-0.192253	0.245231	0.458177	chr7	50699445	50705444	-	intron (transcript:ENST00000402578, intron 2 of 15)	2857
eRNA_1174	-0.191958	0.10169	0.267001	chr2	190496963	190502962	+	intron (transcript:ENST00000434582, intron 6 of 6)	30469
eRNA_1175	-0.191802	0.229413	0.441831	chr3	37790921	37796920	+	intron (transcript:ENST00000450990, intron 4 of 4)	13905
eRNA_1185	-0.189309	0.269346	0.484788	chr19	3466803	3472802	-	TTS (transcript:ENST00000589123)	8686
eRNA_1188	-0.188653	0.517384	0.711566	chr12	104260236	104266235	-	intron (transcript:ENST00000549807, intron 1 of 1)	17487
eRNA_1189	-0.188553	0.249211	0.462493	chr16	67906575	67912574	+	exon (transcript:ENST00000291041, exon 2 of 3)	16302
eRNA_1190	-0.188282	0.134009	0.318222	chr9	70262097	70268096	+	intron (transcript:ENST00000361138, intron 2 of 24)	6134
eRNA_1191	-0.188225	0.178135	0.379178	chr7	151464719	151470718	-	intron (transcript:ENST00000472642, intron 7 of 7)	-2780
eRNA_1192	-0.188191	0.285644	0.500403	chr22	20560563	20566562	+	intron (transcript:ENST00000263205, intron 5 of 17)	12272
eRNA_1202	-0.18488	0.171452	0.371376	chr7	128954185	128960184	+	TTS (transcript:ENST00000471166)	-13550
eRNA_1208	-0.184183	0.256874	0.470442	chr15	72197835	72203834	-	intron (transcript:ENST00000568459, intron 9 of 10)	-3049
eRNA_1211	-0.18386	0.0486081	0.167014	chr1	226710084	226716083	-	intron (transcript:ENST00000366784, intron 2 of 2)	24375
eRNA_1213	-0.183704	0.254615	0.468437	chr1	182866439	182872438	+	intron (transcript:ENST00000367549, intron 14 of 27)	30069
eRNA_1215	-0.182995	0.11158	0.284213	chr7	102066057	102072056	-	intron (transcript:ENST00000292535, intron 3 of 23)	85407
eRNA_1218	-0.182296	0.0511766	0.172347	chr1	226709992	226715991	-	intron (transcript:ENST00000366784, intron 2 of 2)	24467
eRNA_1219	-0.18186	0.34007	0.552773	chr7	130971957	130977956	-	intron (transcript:ENST00000431189, intron 3 of 4)	9153
eRNA_1227	-0.180523	0.0358056	0.138826	chr22	38490496	38496495	-	intron (transcript:ENST00000396821, intron 10 of 12)	12817
eRNA_1234	-0.178522	0.13681	0.321591	chr7	102199145	102205144	-	exon (transcript:ENST00000546411, exon 18 of 24)	-47681
eRNA_1237	-0.177613	0.279386	0.493823	chr22	50445472	50451471	-	intron (transcript:ENST00000418590, intron 5 of 8)	6906
eRNA_1239	-0.177333	0.410182	0.619984	chr17	889000	894999	+	intron (transcript:ENST00000336868, intron 1 of 7)	14097
eRNA_1243	-0.176494	0.137436	0.32243	chr22	17898863	17904862	-	intron (transcript:ENST00000441493, intron 5 of 31)	4950
eRNA_1250	-0.175252	0.201938	0.408859	chr19	40739562	40745561	-	exon (transcript:ENST00000470681, exon 6 of 6)	6992
eRNA_1253	-0.173667	0.374183	0.586123	chr7	510261	516260	-	intron (transcript:ENST00000400761, intron 2 of 5)	5248
eRNA_1254	-0.173286	0.15076	0.341828	chr11	86041421	86047420	-	intron (transcript:ENST00000528398, intron 1 of 18)	24360
eRNA_1262	-0.170923	0.155075	0.34717	chr10	34278259	34284258	-	intron (transcript:ENST00000374794, intron 17 of 20)	-79184
eRNA_1263	-0.170688	0.413651	0.622636	chr21	45505314	45511313	+	intron (transcript:ENST00000342220, intron 19 of 22)	2955
eRNA_1266	-0.16958	0.0620423	0.194642	chr17	28341500	28347499	+	exon (transcript:ENST00000544907, exon 6 of 6)	4093
eRNA_1273	-0.167903	0.317194	0.531425	chr2	170001525	170007524	+	intron (transcript:ENST00000272793, intron 27 of 38)	3151
eRNA_1274	-0.167835	0.293454	0.509099	chr17	82237800	82243799	+	TTS (transcript:ENST00000581287)	3629
eRNA_1276	-0.167681	0.346928	0.55975	chr18	58931510	58937509	+	exon (transcript:ENST00000336078, exon 5 of 11)	13986
eRNA_1280	-0.167444	0.278483	0.493309	chr22	50444445	50450444	-	exon (transcript:ENST00000348911, exon 39 of 40)	7933
eRNA_1283	-0.166665	0.192292	0.397598	chr6	157179967	157185966	+	intron (transcript:ENST00000319584, intron 10 of 11)	-23651
eRNA_1287	-0.165686	0.318354	0.532438	chr16	23476677	23482676	-	intron (transcript:ENST00000309859, intron 11 of 16)	-26496
eRNA_1291	-0.164542	0.0967793	0.259665	chr10	5907890	5913889	+	intron (transcript:ENST00000362091, intron 5 of 20)	16503
eRNA_1295	-0.164084	0.331093	0.544305	chr4	88274986	88280985	-	TTS (transcript:ENST00000509340)	5905
eRNA_1299	-0.163662	0.421277	0.631072	chr10	5456222	5462221	+	TTS (transcript:ENST00000380359)	12610
eRNA_1300	-0.163527	0.182911	0.386261	chr10	34278338	34284337	-	intron (transcript:ENST00000374794, intron 17 of 20)	-79263
eRNA_1313	-0.160821	0.265301	0.481271	chr22	31286291	31292290	-	TTS (transcript:ENST00000443175)	3189
eRNA_1314	-0.16069	0.0852672	0.239207	chr12	109949277	109955276	+	intron (transcript:ENST00000553118, intron 13 of 17)	3887
eRNA_1322	-0.159446	0.175111	0.37486	chr8	47820088	47826087	-	intron (transcript:ENST00000314191, intron 64 of 85)	-17908
eRNA_1327	-0.158807	0.0835891	0.235878	chr7	5724570	5730569	-	intron (transcript:ENST00000389902, intron 7 of 16)	-47108
eRNA_1335	-0.155993	0.271722	0.487576	chr16	67036154	67042153	+	intron (transcript:ENST00000412916, intron 3 of 5)	9201
eRNA_1342	-0.154209	0.0889191	0.246285	chr3	113000111	113006110	+	exon (transcript:ENST00000314400, exon 9 of 9)	11543
eRNA_1343	-0.154131	0.450303	0.65918	chr14	56195515	56201514	+	intron (transcript:ENST00000267460, intron 2 of 5)	79405
eRNA_1347	-0.153217	0.0930624	0.25421	chr10	6109224	6115223	+	TTS (transcript:ENST00000437845)	7252
eRNA_1350	-0.15289	0.049948	0.169723	chr2	9493790	9499789	+	TTS (transcript:ENST00000481367)	-8656
eRNA_1352	-0.152741	0.226379	0.438555	chr17	3661473	3667472	-	intron (transcript:ENST00000225525, intron 2 of 3)	4207
eRNA_1354	-0.152668	0.356621	0.569834	chr10	132656420	132662419	+	intron (transcript:ENST00000342652, intron 3 of 9)	51493
eRNA_1357	-0.152395	0.187777	0.391882	chr9	127786325	127792324	+	exon (transcript:ENST00000373264, exon 7 of 7)	3275
eRNA_1364	-0.150883	0.395893	0.607097	chr17	65540951	65546950	-	intron (transcript:ENST00000618960, intron 3 of 9)	14779
eRNA_1366	-0.150329	0.643217	0.799674	chr16	2243145	2249144	-	intron (transcript:ENST00000562238, intron 3 of 6)	5428
eRNA_1367	-0.150098	0.182424	0.385743	chr2	229807078	229813077	-	intron (transcript:ENST00000283943, intron 14 of 40)	-31612
eRNA_1369	-0.150007	0.475376	0.681542	chr6	11182430	11188429	+	exon (transcript:ENST00000620854, exon 6 of 6)	11977
eRNA_1373	-0.149555	0.578619	0.752306	chr18	13436934	13442933	-	intron (transcript:ENST00000587905, intron 4 of 4)	-12453
eRNA_1375	-0.149397	0.626907	0.787848	chr21	41205218	41211217	-	intron (transcript:ENST00000330333, intron 1 of 8)	-21429
eRNA_1382	-0.148401	0.196188	0.401922	chr1	155762808	155768807	+	exon (transcript:ENST00000361040, exon 21 of 21)	28795
eRNA_1383	-0.148096	0.17233	0.371935	chr2	134949014	134955013	+	intron (transcript:ENST00000446247, intron 5 of 6)	4187
eRNA_1402	-0.143281	0.226013	0.438505	chr9	127804095	127810094	+	intron (transcript:ENST00000423577, intron 5 of 7)	3770
eRNA_1406	-0.14249	0.738445	0.856375	chr6	57443634	57449633	+	intron (transcript:ENST00000615550, intron 7 of 13)	-85778
eRNA_1407	-0.142453	0.238669	0.452096	chr16	3516125	3522124	+	intron (transcript:ENST00000341633, intron 6 of 12)	3748
eRNA_1409	-0.142225	0.570807	0.747578	chr6	110889072	110895071	+	intron (transcript:ENST00000368876, intron 4 of 8)	16496
eRNA_1415	-0.141257	0.31152	0.527722	chr12	111444461	111450460	-	exon (transcript:ENST00000538307, exon 5 of 7)	8652
eRNA_1421	-0.1404	0.35092	0.564104	chr17	57266601	57272600	+	intron (transcript:ENST00000579590, intron 4 of 5)	-8320
eRNA_1423	-0.139903	0.590145	0.759493	chr15	71261062	71267061	-	intron (transcript:ENST00000355327, intron 6 of 17)	-75019
eRNA_1428	-0.137234	0.389442	0.601342	chr21	32320387	32326386	-	intron (transcript:ENST00000382751, intron 32 of 38)	-14649
eRNA_1432	-0.135998	0.334955	0.547424	chr13	20786748	20792747	-	intron (transcript:ENST00000255305, intron 19 of 22)	-15798
eRNA_1435	-0.13511	0.352779	0.565955	chr7	255025	261024	-	intron (transcript:ENST00000313766, intron 8 of 9)	-28467
eRNA_1437	-0.135043	0.387217	0.598982	chr16	74445041	74451040	-	exon (transcript:ENST00000205061, exon 27 of 27)	15948
eRNA_1438	-0.134639	0.528361	0.719978	chr4	99077440	99083439	-	intron (transcript:ENST00000296412, intron 4 of 8)	4777
eRNA_1439	-0.134359	0.207279	0.415745	chr10	124980618	124986617	+	TTS (transcript:ENST00000337195)	-12447
eRNA_1440	-0.134255	0.630951	0.790161	chr18	13442510	13448509	-	intron (transcript:ENST00000587905, intron 4 of 4)	-18029
eRNA_1441	-0.133684	0.240021	0.453405	chr17	4072559	4078558	-	intron (transcript:ENST00000381638, intron 21 of 54)	-12760
eRNA_1443	-0.133366	0.316301	0.530878	chr10	69358232	69364231	+	intron (transcript:ENST00000450646, intron 6 of 6)	42387
eRNA_1445	-0.133242	0.271584	0.487511	chr2	121362265	121368264	-	exon (transcript:ENST00000455322, exon 35 of 39)	-80057
eRNA_1450	-0.132831	0.2054	0.413383	chr21	15834001	15840000	+	intron (transcript:ENST00000285681, intron 17 of 24)	-5518
eRNA_1451	-0.132823	0.205313	0.413382	chr21	15834040	15840039	+	intron (transcript:ENST00000285681, intron 17 of 24)	-5479
eRNA_1455	-0.131871	0.210416	0.419607	chr21	15834147	15840146	+	intron (transcript:ENST00000285681, intron 17 of 24)	-5372
eRNA_1458	-0.130586	0.579497	0.752955	chr1	40053587	40059586	+	intron (transcript:ENST00000424977, intron 2 of 7)	15704
eRNA_1461	-0.130064	0.261069	0.475211	chr10	34765849	34771848	-	intron (transcript:ENST00000350537, intron 1 of 23)	46473
eRNA_1462	-0.129621	0.31995	0.533609	chr17	42335089	42341088	+	intron (transcript:ENST00000264657, intron 6 of 23)	31918
eRNA_1464	-0.129369	0.269767	0.485338	chr10	109879631	109885630	-	TTS (transcript:ENST00000423625)	25189
eRNA_1474	-0.127928	0.423853	0.63301	chr10	80430803	80436802	+	TTS (transcript:ENST00000372181)	13804
eRNA_1475	-0.127544	0.234793	0.44821	chr8	47822196	47828195	-	intron (transcript:ENST00000314191, intron 63 of 85)	-20016
eRNA_1482	-0.126186	0.71907	0.841428	chr1	9303240	9309239	+	intron (transcript:ENST00000450402, intron 1 of 1)	11711
eRNA_1484	-0.12604	0.706642	0.836881	chr5	52992904	52998903	-	intron (transcript:ENST00000296585, intron 1 of 29)	-5625
eRNA_1486	-0.125323	0.628982	0.789278	chr10	24275119	24281118	+	intron (transcript:ENST00000438429, intron 1 of 11)	22872
eRNA_1488	-0.125157	0.304482	0.520482	chr8	140829913	140835912	-	intron (transcript:ENST00000524357, intron 3 of 4)	-10498
eRNA_1491	-0.124638	0.576984	0.750936	chr5	55987453	55993452	-	intron (transcript:ENST00000381298, intron 1 of 16)	4512
eRNA_1501	-0.123227	0.214875	0.424095	chr1	168240610	168246609	+	TTS (transcript:ENST00000630869)	17601
eRNA_1502	-0.123213	0.653535	0.805383	chr18	13547661	13553660	-	intron (transcript:ENST00000593236, intron 3 of 3)	14375
eRNA_1508	-0.121776	0.197146	0.403196	chr3	172350126	172356125	-	intron (transcript:ENST00000336824, intron 22 of 25)	-50073
eRNA_1520	-0.120149	0.325702	0.539651	chr8	28184275	28190274	+	intron (transcript:ENST00000523357, intron 4 of 4)	28676
eRNA_1525	-0.119665	0.510561	0.706455	chr22	31264821	31270820	+	exon (transcript:ENST00000333611, exon 9 of 15)	19333
eRNA_1535	-0.118518	0.363068	0.574399	chr2	190493626	190499625	+	intron (transcript:ENST00000434582, intron 4 of 6)	27132
eRNA_1536	-0.118355	0.536608	0.726291	chr1	16606072	16612071	-	intron (transcript:ENST00000430580, intron 1 of 28)	4416
eRNA_1537	-0.118149	0.426677	0.63604	chr7	130942750	130948749	-	exon (transcript:ENST00000431189, exon 5 of 5)	38360
eRNA_1542	-0.116867	0.382631	0.594884	chr15	57707802	57713801	+	intron (transcript:ENST00000380557, intron 2 of 3)	4076
eRNA_1547	-0.115896	0.670443	0.81545	chr19	3103845	3109844	+	intron (transcript:ENST00000078429, intron 1 of 6)	-6619
eRNA_1548	-0.115887	0.427722	0.636694	chr5	6721716	6727715	+	intron (transcript:ENST00000515721, intron 1 of 1)	9926
eRNA_1551	-0.11562	0.677332	0.819232	chr18	63215719	63221718	+	intron (transcript:ENST00000333681, intron 2 of 2)	11096
eRNA_1555	-0.115216	0.322916	0.536702	chr17	28878351	28884350	-	TTS (transcript:ENST00000465427)	4597
eRNA_1556	-0.114801	0.2803	0.493972	chr7	43631570	43637569	-	Intergenic	15727
eRNA_1560	-0.114112	0.482111	0.68689	chr2	152440548	152446547	+	intron (transcript:ENST00000288670, intron 1 of 25)	108310
eRNA_1563	-0.113914	0.55574	0.739343	chr3	73495841	73501840	-	intron (transcript:ENST00000308537, intron 3 of 3)	-24208
eRNA_1565	-0.113479	0.549022	0.733864	chr1	16605691	16611690	-	exon (transcript:ENST00000432949, exon 2 of 29)	4797
eRNA_1566	-0.11337	0.468139	0.674795	chr6	166927723	166933722	-	intron (transcript:ENST00000476238, intron 9 of 9)	-24271
eRNA_1567	-0.113283	0.275248	0.490601	chr11	124623609	124629608	+	exon (transcript:ENST00000441174, exon 4 of 9)	3728
eRNA_1581	-0.111129	0.506612	0.70493	chr12	124512711	124518710	-	intron (transcript:ENST00000429285, intron 1 of 46)	2584
eRNA_1583	-0.109739	0.544363	0.731411	chr6	79670877	79676876	+	intron (transcript:ENST00000369838, intron 2 of 3)	42593
eRNA_1591	-0.108391	0.225634	0.438277	chr10	5757228	5763227	-	intron (transcript:ENST00000328090, intron 18 of 20)	-16160
eRNA_1595	-0.107767	0.435987	0.645652	chr5	96716840	96722839	+	intron (transcript:ENST00000508197, intron 1 of 7)	16982
eRNA_1598	-0.107108	0.250443	0.463426	chr3	51634370	51640369	+	exon (transcript:ENST00000409535, exon 10 of 22)	7978
eRNA_1599	-0.107017	0.405144	0.615993	chr5	14204399	14210398	+	intron (transcript:ENST00000509967, intron 1 of 29)	23600
eRNA_1605	-0.105696	0.559989	0.741305	chr22	46353158	46359157	+	intron (transcript:ENST00000290846, intron 10 of 10)	20412
eRNA_1611	-0.105445	0.33143	0.544444	chr2	43463447	43469446	+	intron (transcript:ENST00000405006, intron 26 of 37)	-25586
eRNA_1613	-0.105055	0.463509	0.671482	chr21	43747778	43753777	+	intron (transcript:ENST00000291565, intron 7 of 10)	9357
eRNA_1614	-0.105014	0.656394	0.806422	chr4	79964534	79970533	-	intron (transcript:ENST00000404191, intron 16 of 16)	105030
eRNA_1617	-0.104677	0.23482	0.44821	chr5	32388270	32394269	-	intron (transcript:ENST00000265069, intron 11 of 19)	53492
eRNA_1627	-0.103534	0.536497	0.726291	chr8	100262915	100268914	-	intron (transcript:ENST00000519449, intron 6 of 10)	37316
eRNA_1639	-0.101314	0.45979	0.668051	chr19	18158920	18164919	+	intron (transcript:ENST00000617130, intron 5 of 14)	6039
eRNA_1641	-0.100715	0.532511	0.723479	chr7	5707662	5713661	-	intron (transcript:ENST00000389902, intron 13 of 16)	-30200
eRNA_1643	-0.100385	0.249985	0.462862	chr9	132893282	132899281	+	exon (transcript:ENST00000440111, exon 21 of 21)	17383
eRNA_1651	-0.0985867	0.436084	0.645652	chr11	68564794	68570793	+	intron (transcript:ENST00000265637, intron 9 of 21)	9151
eRNA_1653	-0.0982201	0.506431	0.70493	chr7	149588993	149594992	-	Intergenic	-94175
eRNA_1661	-0.0966322	0.292713	0.508591	chr9	129812476	129818475	-	intron (transcript:ENST00000351698, intron 4 of 4)	8659
eRNA_1664	-0.0960712	0.471986	0.678605	chr1	61186250	61192249	+	intron (transcript:ENST00000371184, intron 2 of 6)	64516
eRNA_1668	-0.0954748	0.519235	0.712909	chr7	130930279	130936278	-	Intergenic	50831
eRNA_1669	-0.0951869	0.508699	0.706118	chr22	40322567	40328566	+	exon (transcript:ENST00000335727, exon 21 of 21)	-20934
eRNA_1671	-0.0945617	0.569366	0.746506	chr10	6175016	6181015	-	intron (transcript:ENST00000536985, intron 1 of 14)	24678
eRNA_1680	-0.0931432	0.528583	0.719978	chr10	71833459	71839458	-	intron (transcript:ENST00000610929, intron 1 of 8)	-8324
eRNA_1683	-0.093016	0.507269	0.705357	chr7	99624736	99630735	+	intron (transcript:ENST00000394152, intron 7 of 7)	8110
eRNA_1686	-0.0925156	0.61827	0.78075	chr1	16604628	16610627	-	intron (transcript:ENST00000430580, intron 2 of 28)	5860
eRNA_1689	-0.0923365	0.618906	0.780954	chr1	16604680	16610679	-	intron (transcript:ENST00000430580, intron 2 of 28)	5808
eRNA_1690	-0.0921811	0.619704	0.78155	chr1	16604567	16610566	-	intron (transcript:ENST00000430580, intron 2 of 28)	5921
eRNA_1699	-0.090957	0.534695	0.72501	chr6	17853018	17859017	-	intron (transcript:ENST00000259711, intron 5 of 38)	-38817
eRNA_1701	-0.0900975	0.728291	0.847672	chr8	53518251	53524250	-	Intergenic	-269553
eRNA_1703	-0.0894607	0.534374	0.72478	chr1	11960946	11966945	+	intron (transcript:ENST00000196061, intron 11 of 18)	-16236
eRNA_1704	-0.0894319	0.73965	0.857106	chr2	128299324	128305323	-	intron (transcript:ENST00000259241, intron 1 of 1)	16254
eRNA_1705	-0.0894246	0.52516	0.717964	chr13	26667409	26673408	-	intron (transcript:ENST00000335327, intron 5 of 9)	-29044
eRNA_1710	-0.088444	0.441434	0.651162	chr11	61323729	61329728	-	TTS (transcript:ENST00000539426)	5658
eRNA_1713	-0.0881023	0.58466	0.754603	chr1	27350439	27356438	-	exon (transcript:ENST00000543823, exon 13 of 14)	3033
eRNA_1723	-0.0857266	0.543367	0.731002	chr7	99624623	99630622	+	intron (transcript:ENST00000394152, intron 7 of 7)	7997
eRNA_1728	-0.0853324	0.691022	0.826634	chr9	66267446	66273445	-	Intergenic	-117479
eRNA_1731	-0.0846591	0.508551	0.706118	chr2	96249662	96255661	-	exon (transcript:ENST00000432959, exon 4 of 4)	7934
eRNA_1732	-0.0845231	0.645993	0.801231	chr4	185709777	185715776	-	intron (transcript:ENST00000448662, intron 1 of 20)	-2809
eRNA_1734	-0.0844368	0.566711	0.745514	chr3	141288786	141294785	+	intron (transcript:ENST00000393010, intron 7 of 7)	19120
eRNA_1737	-0.0835267	0.619949	0.781654	chr1	54325368	54331367	+	intron (transcript:ENST00000417664, intron 4 of 17)	42962
eRNA_1742	-0.0829234	0.692195	0.827597	chr19	17348823	17354822	+	exon (transcript:ENST00000252590, exon 6 of 6)	-9110
eRNA_1747	-0.08265	0.302953	0.519421	chr22	21763389	21769388	+	intron (transcript:ENST00000215832, intron 8 of 8)	-26046
eRNA_1748	-0.0826379	0.478411	0.683651	chr7	104998117	105004116	-	intron (transcript:ENST00000445184, intron 1 of 1)	11908
eRNA_1751	-0.0819677	0.510257	0.706455	chr14	89160603	89166602	-	intron (transcript:ENST00000557258, intron 5 of 5)	17142
eRNA_1752	-0.0818575	0.833733	0.913263	chr6	160352242	160358241	+	intron (transcript:ENST00000275300, intron 1 of 10)	6973
eRNA_1755	-0.0815645	0.623515	0.784912	chr12	6957024	6963023	+	intron (transcript:ENST00000456013, intron 12 of 15)	-4926
eRNA_1756	-0.0814225	0.397354	0.607808	chr7	155666989	155672988	+	intron (transcript:ENST00000392759, intron 2 of 6)	-10681
eRNA_1757	-0.0811995	0.366854	0.577533	chr16	8916939	8922938	-	TTS (transcript:ENST00000569230)	15918
eRNA_1765	-0.079098	0.565966	0.745514	chr10	19832605	19838604	+	intron (transcript:ENST00000377252, intron 1 of 13)	19365
eRNA_1770	-0.0776958	0.38374	0.59533	chr2	86480616	86486615	+	intron (transcript:ENST00000312912, intron 18 of 25)	41620
eRNA_1772	-0.0773541	0.64672	0.801502	chr10	22646714	22652713	-	intron (transcript:ENST00000376573, intron 1 of 9)	44926
eRNA_1780	-0.0762026	0.544208	0.731411	chr17	64586535	64592534	+	intron (transcript:ENST00000262435, intron 5 of 18)	52932
eRNA_1785	-0.0749613	0.579618	0.752955	chr10	125113515	125119514	-	intron (transcript:ENST00000411419, intron 1 of 10)	42202
eRNA_1786	-0.074842	0.668219	0.814428	chr14	104877708	104883707	+	intron (transcript:ENST00000453495, intron 6 of 18)	15394
eRNA_1791	-0.0740272	0.671128	0.81545	chr14	104877803	104883802	+	intron (transcript:ENST00000453495, intron 6 of 18)	15489
eRNA_1792	-0.0737917	0.466623	0.674229	chr15	101230082	101236081	-	intron (transcript:ENST00000254190, intron 2 of 2)	18851
eRNA_1793	-0.0737605	0.703534	0.834543	chr6	36132719	36138718	+	intron (transcript:ENST00000373759, intron 3 of 7)	5055
eRNA_1799	-0.0726381	0.478413	0.683651	chr16	70329139	70335138	-	intron (transcript:ENST00000451014, intron 9 of 10)	14609
eRNA_1800	-0.0724509	0.49367	0.694494	chr10	5689813	5695812	+	intron (transcript:ENST00000496681, intron 1 of 3)	7864
eRNA_1801	-0.0723932	0.677096	0.819232	chr14	104877545	104883544	+	intron (transcript:ENST00000453495, intron 6 of 18)	15231
eRNA_1802	-0.0718912	0.712841	0.838591	chr20	44201550	44207549	-	intron (transcript:ENST00000372970, intron 4 of 5)	5527
eRNA_1818	-0.0693293	0.529441	0.720737	chr15	41474408	41480407	+	intron (transcript:ENST00000560447, intron 5 of 5)	2738
eRNA_1819	-0.0692172	0.604273	0.769979	chr19	5605448	5611447	-	intron (transcript:ENST00000252542, intron 9 of 20)	14533
eRNA_1820	-0.0689423	0.72742	0.847672	chr22	50273349	50279348	-	intron (transcript:ENST00000359337, intron 35 of 36)	4630
eRNA_1823	-0.0687207	0.666041	0.812659	chr19	49611711	49617710	-	intron (transcript:ENST00000418929, intron 7 of 13)	11729
eRNA_1826	-0.0684526	0.593995	0.76194	chr20	36783498	36789497	-	exon (transcript:ENST00000237536, exon 15 of 15)	-12679
eRNA_1827	-0.0679584	0.323075	0.53678	chr11	68546791	68552790	+	intron (transcript:ENST00000534534, intron 4 of 18)	-8852
eRNA_1830	-0.0665804	0.713239	0.838591	chr16	50153928	50159927	+	intron (transcript:ENST00000436909, intron 2 of 12)	3133
eRNA_1832	-0.0660801	0.640417	0.797866	chr14	89161715	89167714	-	intron (transcript:ENST00000557258, intron 5 of 5)	16030
eRNA_1834	-0.0657454	0.690208	0.826218	chr7	44560479	44566478	-	Intergenic	6364
eRNA_1835	-0.0652565	0.545053	0.731411	chr13	111276473	111282472	+	intron (transcript:ENST00000466143, intron 13 of 15)	3821
eRNA_1840	-0.0643656	0.571624	0.748035	chr10	34808603	34814602	-	intron (transcript:ENST00000350537, intron 1 of 23)	3719
eRNA_1842	-0.0641775	0.573857	0.749936	chr9	20580573	20586572	-	intron (transcript:ENST00000630269, intron 2 of 10)	38301
eRNA_1845	-0.0631996	0.818673	0.903571	chr6	154448969	154454968	-	intron (transcript:ENST00000607772, intron 1 of 12)	-21473
eRNA_1854	-0.0616125	0.677403	0.819232	chr11	69644239	69650238	+	intron (transcript:ENST00000227507, intron 3 of 4)	6032
eRNA_1855	-0.0615739	0.612166	0.775671	chr14	59288863	59294862	+	TTS (transcript:ENST00000556135)	28407
eRNA_1856	-0.0614819	0.731334	0.850388	chr20	63690563	63696562	+	intron (transcript:ENST00000318100, intron 29 of 33)	-3106
eRNA_1857	-0.0614417	0.55089	0.735062	chr11	45964536	45970535	-	intron (transcript:ENST00000323180, intron 8 of 17)	-21666
eRNA_1859	-0.0610317	0.641154	0.798324	chr19	47778344	47784343	+	exon (transcript:ENST00000601048, exon 5 of 6)	2642
eRNA_1871	-0.0582877	0.590544	0.759746	chr4	7030663	7036662	+	TTS (transcript:ENST00000448507)	-8237
eRNA_1876	-0.0577163	0.803427	0.896016	chr2	231712879	231718878	+	Intergenic	5387
eRNA_1881	-0.0570862	0.701019	0.833418	chr19	5271087	5277086	-	TTS (transcript:ENST00000586065)	12054
eRNA_1885	-0.0566042	0.608091	0.772793	chr4	1713736	1719735	-	exon (transcript:ENST00000382936, exon 4 of 4)	-4180
eRNA_1888	-0.0560638	0.767309	0.875486	chr10	132562663	132568662	+	intron (transcript:ENST00000368594, intron 1 of 15)	27523
eRNA_1889	-0.0560406	0.73093	0.850125	chr5	59535948	59541947	-	intron (transcript:ENST00000502484, intron 3 of 16)	47446
eRNA_1895	-0.0549551	0.797908	0.893597	chr3	172662768	172668767	-	intron (transcript:ENST00000475381, intron 1 of 4)	45285
eRNA_1896	-0.0548235	0.659743	0.808419	chr17	42344611	42350610	-	intron (transcript:ENST00000389272, intron 1 of 22)	40804
eRNA_1897	-0.0546083	0.735154	0.853096	chr6	160039587	160045586	-	intron (transcript:ENST00000356956, intron 11 of 47)	-34922
eRNA_1903	-0.0535092	0.746802	0.86125	chr9	552308	558307	+	intron (transcript:ENST00000619269, intron 2 of 12)	7989
eRNA_1906	-0.0530268	0.710441	0.837958	chr14	73726839	73732838	-	exon (transcript:ENST00000286523, exon 4 of 12)	10417
eRNA_1907	-0.0527337	0.643571	0.799674	chr5	14455333	14461332	+	intron (transcript:ENST00000513206, intron 30 of 50)	-7257
eRNA_1911	-0.0523183	0.742492	0.8592	chr7	129945096	129951095	-	intron (transcript:ENST00000355621, intron 1 of 6)	3232
eRNA_1912	-0.0517218	0.621924	0.783731	chr9	121188365	121194364	-	intron (transcript:ENST00000373840, intron 3 of 7)	10505
eRNA_1913	-0.0516509	0.441122	0.650903	chr18	74978136	74984135	+	intron (transcript:ENST00000299687, intron 7 of 7)	103930
eRNA_1914	-0.0515594	0.44239	0.652173	chr18	74978122	74984121	+	intron (transcript:ENST00000299687, intron 7 of 7)	103916
eRNA_1915	-0.05128	0.700341	0.833418	chr19	3379384	3385383	+	intron (transcript:ENST00000586919, intron 2 of 7)	10988
eRNA_1918	-0.0511314	0.57493	0.750417	chr3	52404129	52410128	-	TTS (transcript:ENST00000470173)	-2651
eRNA_1927	-0.0498762	0.70218	0.834054	chr3	172177174	172183173	+	intron (transcript:ENST00000336824, intron 3 of 25)	53199
eRNA_1932	-0.0488881	0.891399	0.94386	chr8	143855097	143861096	-	exon (transcript:ENST00000568225, exon 1 of 1)	15170
eRNA_1933	-0.0485139	0.687036	0.824443	chr20	19757677	19763676	-	Intergenic	-63100
eRNA_1936	-0.0478803	0.852724	0.923319	chr15	71334194	71340193	+	intron (transcript:ENST00000355327, intron 6 of 17)	-5131
eRNA_1938	-0.0477472	0.754329	0.866838	chr20	25310254	25316253	-	intron (transcript:ENST00000471287, intron 6 of 7)	-3755
eRNA_1941	-0.0475241	0.854248	0.924136	chr1	184791872	184797871	-	exon (transcript:ENST00000367511, exon 14 of 14)	11114
eRNA_1942	-0.0475107	0.782533	0.88526	chr12	124458842	124464841	-	intron (transcript:ENST00000429285, intron 6 of 46)	21928
eRNA_1943	-0.0474427	0.570275	0.747493	chr14	102982154	102988153	-	intron (transcript:ENST00000361246, intron 6 of 36)	-16621
eRNA_1945	-0.0467694	0.731969	0.850714	chr10	125114430	125120429	-	intron (transcript:ENST00000411419, intron 1 of 10)	41287
eRNA_1949	-0.0461523	0.580443	0.753251	chr14	102982230	102988229	-	intron (transcript:ENST00000361246, intron 6 of 36)	-16697
eRNA_1951	-0.0458751	0.583247	0.754186	chr14	102982034	102988033	-	intron (transcript:ENST00000361246, intron 6 of 36)	-16501
eRNA_1952	-0.0457402	0.687024	0.824443	chr8	47879559	47885558	-	intron (transcript:ENST00000314191, intron 36 of 85)	76751
eRNA_1955	-0.0454468	0.733776	0.851946	chr6	16578252	16584251	+	intron (transcript:ENST00000436367, intron 4 of 7)	-179887
eRNA_1965	-0.0440218	0.715343	0.839112	chr6	16416845	16422844	-	intron (transcript:ENST00000436367, intron 6 of 7)	-155291
eRNA_1966	-0.0439813	0.739968	0.857106	chr5	10370683	10376682	+	intron (transcript:ENST00000503788, intron 1 of 22)	19915
eRNA_1968	-0.0436616	0.733162	0.851689	chr11	9967504	9973503	-	intron (transcript:ENST00000256190, intron 13 of 39)	22601
eRNA_1970	-0.0434199	0.751876	0.865054	chr17	81024807	81030806	+	Intergenic	-7316
eRNA_1975	-0.0425714	0.75544	0.867133	chr5	154813034	154819033	+	exon (transcript:ENST00000336314, exon 19 of 19)	-5910
eRNA_1984	-0.0408691	0.781292	0.884273	chr21	33354898	33360897	+	exon (transcript:ENST00000270139, exon 11 of 11)	32924
eRNA_1985	-0.0408556	0.723293	0.845815	chr1	100188736	100194735	-	exon (transcript:ENST00000370132, exon 11 of 11)	-13462
eRNA_1986	-0.0407385	0.831886	0.912489	chr12	71781966	71787965	+	intron (transcript:ENST00000261263, intron 6 of 6)	30091
eRNA_2000	-0.0381768	0.806276	0.897524	chr6	149325408	149331407	+	intron (transcript:ENST00000367456, intron 1 of 7)	7355
eRNA_2010	-0.0363704	0.69719	0.830953	chr16	67827511	67833510	-	exon (transcript:ENST00000566758, exon 6 of 7)	3375
eRNA_2018	-0.034838	0.822366	0.906189	chr6	53497207	53503206	+	intron (transcript:ENST00000616923, intron 13 of 14)	-2979
eRNA_2027	-0.0338225	0.837861	0.914662	chr15	58609280	58615279	+	intron (transcript:ENST00000260408, intron 11 of 15)	24772
eRNA_2039	-0.0319503	0.784631	0.886376	chr5	14223150	14229149	+	intron (transcript:ENST00000509967, intron 1 of 29)	42351
eRNA_2041	-0.0316117	0.785532	0.886772	chr14	50769434	50775433	-	exon (transcript:ENST00000453401, exon 9 of 12)	-5638
eRNA_2044	-0.0307385	0.818402	0.903571	chr5	132390005	132396004	+	intron (transcript:ENST00000435065, intron 9 of 10)	-17632
eRNA_2050	-0.0303742	0.77711	0.881619	chr17	2280445	2286444	-	intron (transcript:ENST00000263073, intron 7 of 18)	-17245
eRNA_2053	-0.029882	0.777944	0.881939	chr18	215182	221181	-	intron (transcript:ENST00000261600, intron 18 of 20)	28252
eRNA_2054	-0.0298449	0.869419	0.932655	chr16	4808763	4814762	-	exon (transcript:ENST00000591451, exon 14 of 16)	-8812
eRNA_2056	-0.029474	0.870375	0.932655	chr13	33228397	33234396	-	intron (transcript:ENST00000628131, intron 2 of 5)	-25390
eRNA_2059	-0.0292265	0.864061	0.93021	chr19	724347	730346	+	intron (transcript:ENST00000338448, intron 3 of 8)	-7684
eRNA_2060	-0.0290942	0.785878	0.886954	chr1	2187671	2193670	-	intron (transcript:ENST00000378543, intron 2 of 2)	4078
eRNA_2061	-0.0288207	0.852653	0.923319	chr5	95542270	95548269	-	intron (transcript:ENST00000513823, intron 4 of 5)	9675
eRNA_2063	-0.0284471	0.837185	0.91454	chr6	156978265	156984264	+	intron (transcript:ENST00000319584, intron 2 of 11)	-41022
eRNA_2065	-0.0281338	0.858849	0.927555	chr10	133277853	133283852	-	intron (transcript:ENST00000368562, intron 9 of 9)	-3984
eRNA_2069	-0.0273972	0.905059	0.949155	chr2	226793933	226799932	-	exon (transcript:ENST00000305123, exon 1 of 2)	2827
eRNA_2072	-0.0268222	0.870619	0.932655	chr15	58609597	58615596	+	intron (transcript:ENST00000260408, intron 11 of 15)	25089
eRNA_2075	-0.0266941	0.817779	0.903415	chr14	50767811	50773810	-	intron (transcript:ENST00000530997, intron 9 of 28)	-4015
eRNA_2076	-0.0266634	0.936265	0.967996	chr1	109161719	109167718	+	TTS (transcript:ENST00000534476)	-49200
eRNA_2083	-0.0257696	0.733369	0.851723	chr1	151402497	151408496	+	TTS (transcript:ENST00000529669)	5962
eRNA_2084	-0.0255904	0.808688	0.89875	chr14	50789662	50795661	-	TTS (transcript:ENST00000496749)	-25866
eRNA_2088	-0.0251235	0.877601	0.935869	chr15	58610068	58616067	+	intron (transcript:ENST00000260408, intron 11 of 15)	25560
eRNA_2091	-0.0248098	0.911784	0.9535	chr17	47698288	47704287	+	intron (transcript:ENST00000361722, intron 6 of 8)	5602
eRNA_2092	-0.0246275	0.939756	0.969029	chr17	59840281	59846280	-	Intergenic	47723
eRNA_2093	-0.0243913	0.910089	0.952398	chr13	113528371	113534370	+	TTS (transcript:ENST00000619092)	4110
eRNA_2102	-0.0231086	0.858393	0.927365	chr17	81556336	81562335	-	TTS (transcript:ENST00000572824)	-5374
eRNA_2105	-0.022918	0.827767	0.910034	chr14	59312174	59318173	+	intron (transcript:ENST00000395125, intron 2 of 24)	51718
eRNA_2108	-0.0226815	0.863126	0.930075	chr19	5583686	5589685	-	TTS (transcript:ENST00000252542)	-18651
eRNA_2111	-0.0221705	0.897046	0.946126	chr7	105109679	105115678	+	exon (transcript:ENST00000257745, exon 26 of 26)	3638
eRNA_2115	-0.0214659	0.915999	0.956033	chr1	120806611	120812610	+	intron (transcript:ENST00000611287, intron 4 of 18)	4192
eRNA_2116	-0.0212847	0.924918	0.961786	chr6	136698051	136704050	+	intron (transcript:ENST00000359015, intron 3 of 29)	70807
eRNA_2128	-0.0197523	0.837862	0.914662	chr19	8466862	8472861	+	intron (transcript:ENST00000594907, intron 9 of 10)	3612
eRNA_2138	-0.0186361	0.851569	0.923319	chr3	45946745	45952744	+	intron (transcript:ENST00000535325, intron 14 of 18)	4695
eRNA_2141	-0.018408	0.884898	0.940892	chr8	53739375	53745374	-	intron (transcript:ENST00000359530, intron 13 of 13)	97587
eRNA_2150	-0.016937	0.904125	0.948798	chr4	184408416	184414415	-	intron (transcript:ENST00000505067, intron 2 of 6)	7175
eRNA_2152	-0.0164086	0.937733	0.968088	chr2	241050181	241056180	+	exon (transcript:ENST00000310397, exon 16 of 32)	-10198
eRNA_2160	-0.0149235	0.915493	0.955799	chr21	44055194	44061193	+	intron (transcript:ENST00000380221, intron 5 of 6)	45874
eRNA_2161	-0.014903	0.928212	0.963959	chr1	10408464	10414463	+	TTS (transcript:ENST00000491493)	11831
eRNA_2162	-0.0147254	0.915429	0.955799	chr12	124414268	124420267	-	intron (transcript:ENST00000429285, intron 14 of 46)	5287
eRNA_2167	-0.0139383	0.946063	0.971774	chr7	100219311	100225310	+	TTS (transcript:ENST00000317271)	3074
eRNA_2169	-0.0137266	0.917521	0.956816	chr20	62874416	62880415	-	TTS (transcript:ENST00000395343)	-15652
eRNA_2172	-0.0132869	0.906178	0.949667	chr1	30976379	30982378	-	intron (transcript:ENST00000532678, intron 3 of 5)	15681
eRNA_2174	-0.0131835	0.894458	0.944635	chr4	39316733	39322732	-	intron (transcript:ENST00000349703, intron 9 of 24)	-2719
eRNA_2175	-0.0131043	0.926006	0.962501	chr20	38083047	38089046	-	intron (transcript:ENST00000614670, intron 1 of 1)	12654
eRNA_2177	-0.0130177	0.973632	0.986372	chr6	160360013	160366012	+	intron (transcript:ENST00000275300, intron 1 of 10)	14744
eRNA_2179	-0.012766	0.917972	0.957052	chr16	11178411	11184410	+	exon (transcript:ENST00000261657, exon 5 of 5)	57510
eRNA_2181	-0.0124673	0.930004	0.964658	chr12	68834377	68840376	-	intron (transcript:ENST00000360430, intron 3 of 3)	5861
eRNA_2183	-0.0124413	0.949623	0.97418	chr1	157124133	157130132	-	intron (transcript:ENST00000368192, intron 4 of 4)	11235
eRNA_2185	-0.0122598	0.919303	0.9574	chr8	43080886	43086885	+	intron (transcript:ENST00000529687, intron 7 of 9)	-9621
eRNA_2190	-0.0113941	0.953821	0.976178	chr19	46349179	46355178	+	intron (transcript:ENST00000391919, intron 1 of 11)	5070
eRNA_2191	-0.0113368	0.96308	0.980858	chr3	114582152	114588151	-	intron (transcript:ENST00000357258, intron 5 of 9)	39055
eRNA_2196	-0.0104941	0.934382	0.967154	chr20	36497380	36503379	+	TTS (transcript:ENST00000482872)	7996
eRNA_2197	-0.0104371	0.934827	0.967154	chr8	28112602	28118601	+	intron (transcript:ENST00000524103, intron 6 of 13)	22154
eRNA_2201	-0.0101201	0.937611	0.968088	chr8	53741512	53747511	-	intron (transcript:ENST00000359530, intron 12 of 13)	95450
eRNA_2209	-0.00840229	0.982068	0.990006	chr11	114140657	114146656	+	intron (transcript:ENST00000335953, intron 2 of 6)	83149
eRNA_2212	-0.00779715	0.966908	0.982189	chr1	54390396	54396395	-	intron (transcript:ENST00000417664, intron 4 of 17)	12109
eRNA_2214	-0.0077082	0.936518	0.967996	chr10	72333149	72339148	-	intron (transcript:ENST00000338820, intron 7 of 7)	8813
eRNA_2215	-0.00763909	0.961371	0.980157	chr12	109851727	109857726	-	intron (transcript:ENST00000318348, intron 4 of 4)	11783
eRNA_2220	-0.00707812	0.956817	0.977132	chr15	88627232	88633231	+	exon (transcript:ENST00000332810, exon 4 of 4)	-5922
eRNA_2224	-0.00589323	0.943739	0.971071	chr6	157187355	157193354	+	intron (transcript:ENST00000635849, intron 12 of 16)	-16263
eRNA_2226	-0.00571393	0.970602	0.984163	chr19	8526563	8532562	-	intron (transcript:ENST00000338257, intron 21 of 27)	-15402
eRNA_2227	-0.00565172	0.945992	0.971774	chr6	157187371	157193370	+	intron (transcript:ENST00000635849, intron 12 of 16)	-16247
eRNA_2229	-0.00558698	0.968492	0.98324	chr17	2343295	2349294	+	intron (transcript:ENST00000574563, intron 2 of 22)	8672
eRNA_2236	-0.00510283	0.97343	0.986372	chr5	14675290	14681289	+	intron (transcript:ENST00000284274, intron 2 of 6)	-3261
eRNA_2237	-0.00502735	0.966151	0.981695	chr1	61112537	61118536	+	intron (transcript:ENST00000371184, intron 2 of 6)	-9197
eRNA_2240	-0.00482113	0.98081	0.990006	chr1	120806400	120812399	+	intron (transcript:ENST00000611287, intron 4 of 18)	3981
eRNA_2241	-0.00467512	0.979847	0.989919	chr21	16529243	16535242	+	Intergenic	6323
eRNA_2242	-0.00467405	0.961059	0.980047	chr9	69251238	69257237	+	exon (transcript:ENST00000636438, exon 24 of 24)	49075
eRNA_2249	-0.00287659	0.990843	0.995749	chr15	59341423	59347422	-	intron (transcript:ENST00000288235, intron 1 of 27)	15467
eRNA_2251	-0.00285219	0.970337	0.984163	chr1	149956714	149962713	-	exon (transcript:ENST00000581312, exon 7 of 12)	-22815
eRNA_2255	-0.00211292	0.985548	0.992162	chr1	33007175	33013174	-	TTS (transcript:ENST00000548033)	19402
eRNA_2256	-0.00180051	0.991423	0.995749	chr17	42511508	42517507	+	intron (transcript:ENST00000393829, intron 20 of 20)	4723
eRNA_2259	-0.00161836	0.98844	0.994448	chr5	6610049	6616048	-	intron (transcript:ENST00000264670, intron 9 of 18)	19994
eRNA_2260	-0.00129743	0.996649	0.998313	chr18	13315810	13321809	-	intron (transcript:ENST00000587905, intron 2 of 4)	-38699
eRNA_2263	-0.000599563	0.994238	0.997414	chr6	157188188	157194187	+	intron (transcript:ENST00000635849, intron 12 of 16)	-15430
eRNA_2268	0.000225554	0.999357	0.999357	chr4	145907519	145913518	-	intron (transcript:ENST00000508784, intron 1 of 14)	27953
eRNA_2274	0.000977872	0.994861	0.997562	chr1	88979913	88985912	-	TTS (transcript:ENST00000413769)	9847
eRNA_2278	0.0012791	0.9916	0.995749	chr11	57796271	57802270	+	intron (transcript:ENST00000361332, intron 6 of 19)	7711
eRNA_2282	0.00153983	0.993554	0.997294	chr1	16945324	16951323	+	intron (transcript:ENST00000467938, intron 15 of 16)	11532
eRNA_2289	0.00334836	0.978458	0.989383	chr6	3261195	3267194	+	exon (transcript:ENST00000473000, exon 2 of 2)	5134
eRNA_2290	0.00347865	0.984151	0.991588	chr14	64112093	64118092	+	intron (transcript:ENST00000554584, intron 66 of 114)	-4338
eRNA_2291	0.00352074	0.98002	0.989919	chr6	16745255	16751254	+	intron (transcript:ENST00000436367, intron 2 of 7)	-12884
eRNA_2292	0.00355815	0.980361	0.990006	chr2	10578958	10584957	+	intron (transcript:ENST00000381685, intron 19 of 20)	-7209
eRNA_2300	0.00536266	0.970234	0.984163	chr1	16924503	16930502	+	intron (transcript:ENST00000445545, intron 2 of 23)	4735
eRNA_2301	0.00543614	0.969169	0.98372	chr2	183010719	183016718	-	intron (transcript:ENST00000361354, intron 2 of 30)	9253
eRNA_2303	0.00559313	0.978845	0.989565	chr2	241049557	241055556	+	TTS (transcript:ENST00000401644)	-10822
eRNA_2307	0.00636753	0.952329	0.975782	chr7	101932890	101938889	+	intron (transcript:ENST00000547394, intron 2 of 21)	-24227
eRNA_2322	0.00919485	0.944245	0.971154	chr10	80515701	80521700	-	TTS (transcript:ENST00000481124)	17242
eRNA_2323	0.00928658	0.939589	0.969029	chr6	157906177	157912176	-	intron (transcript:ENST00000392185, intron 7 of 17)	-16390
eRNA_2324	0.0094321	0.956619	0.977132	chr4	185756028	185762027	-	intron (transcript:ENST00000430503, intron 1 of 6)	2563
eRNA_2329	0.0103216	0.960964	0.980047	chr17	81388676	81394675	+	Intergenic	-3800
eRNA_2331	0.0104939	0.963588	0.981129	chr1	16621347	16627346	-	Intergenic	-10859
eRNA_2338	0.0117575	0.92063	0.958573	chr17	19318121	19324120	-	intron (transcript:ENST00000314728, intron 7 of 10)	-14859
eRNA_2344	0.01275	0.976359	0.988093	chr6	57485807	57491806	+	intron (transcript:ENST00000615550, intron 7 of 13)	-43605
eRNA_2348	0.0131151	0.882632	0.939178	chr20	50566634	50572633	+	intron (transcript:ENST00000371621, intron 4 of 9)	6624
eRNA_2355	0.0142054	0.950193	0.974557	chr10	75501196	75507195	+	intron (transcript:ENST00000611255, intron 2 of 6)	54114
eRNA_2360	0.014737	0.965624	0.981695	chr1	94535584	94541583	-	intron (transcript:ENST00000334047, intron 2 of 5)	3054
eRNA_2363	0.0156182	0.945216	0.971534	chr4	185793612	185799611	-	intron (transcript:ENST00000431902, intron 1 of 5)	14283
eRNA_2365	0.0162438	0.942833	0.970741	chr4	185793776	185799775	-	intron (transcript:ENST00000431902, intron 1 of 5)	14119
eRNA_2366	0.0163831	0.894657	0.944635	chr8	140548740	140554739	-	intron (transcript:ENST00000220592, intron 10 of 18)	21073
eRNA_2368	0.0168873	0.92396	0.960999	chr2	239342723	239348722	-	intron (transcript:ENST00000345617, intron 2 of 26)	-36510
eRNA_2372	0.0173669	0.839571	0.915465	chr1	32211548	32217547	+	intron (transcript:ENST00000409358, intron 6 of 8)	5453
eRNA_2378	0.0185292	0.870317	0.932655	chr9	93560526	93566525	+	intron (transcript:ENST00000277165, intron 17 of 17)	-12882
eRNA_2385	0.0193162	0.938768	0.968426	chr14	91304808	91310807	-	intron (transcript:ENST00000389857, intron 17 of 29)	-22117
eRNA_2387	0.0197416	0.849653	0.922283	chr15	80938062	80944061	+	intron (transcript:ENST00000356249, intron 25 of 29)	7635
eRNA_2389	0.0199465	0.870615	0.932655	chr16	48274456	48280455	-	exon (transcript:ENST00000535754, exon 7 of 14)	-29887
eRNA_2390	0.0199483	0.837868	0.914662	chr17	63816450	63822449	-	TTS (transcript:ENST00000389924)	7615
eRNA_2391	0.0199805	0.848689	0.921975	chr22	29273998	29279997	+	intron (transcript:ENST00000447973, intron 5 of 6)	8671
eRNA_2394	0.0206601	0.910135	0.952398	chr1	16617422	16623421	-	Intergenic	-6934
eRNA_2396	0.0208704	0.86235	0.929966	chr1	33007780	33013779	-	TTS (transcript:ENST00000467905)	18797
eRNA_2403	0.022058	0.830981	0.912122	chr22	30015047	30021046	-	TTS (transcript:ENST00000453743)	10190
eRNA_2410	0.0228705	0.838415	0.914843	chr16	70555953	70561952	+	intron (transcript:ENST00000302516, intron 15 of 25)	-20943
eRNA_2412	0.0235699	0.891199	0.94386	chr2	239343700	239349699	-	intron (transcript:ENST00000345617, intron 2 of 26)	-37487
eRNA_2417	0.0244758	0.956793	0.977132	chr11	134215183	134221182	-	intron (transcript:ENST00000534548, intron 2 of 34)	5809
eRNA_2422	0.0250087	0.94161	0.970059	chr1	94535834	94541833	-	intron (transcript:ENST00000334047, intron 2 of 5)	2804
eRNA_2423	0.0253622	0.840864	0.916265	chr9	131467977	131473976	+	TTS (transcript:ENST00000422467)	-2618
eRNA_2424	0.0255657	0.814848	0.901325	chr6	160087968	160093967	+	TTS (transcript:ENST00000475834)	5906
eRNA_2425	0.025699	0.780576	0.884048	chr1	19091937	19097936	-	exon (transcript:ENST00000375254, exon 94 of 106)	9980
eRNA_2426	0.0258392	0.904119	0.948798	chr7	66697791	66703790	+	Intergenic	-39185
eRNA_2435	0.0275954	0.81074	0.900198	chr8	122884191	122890190	+	intron (transcript:ENST00000314393, intron 2 of 3)	23805
eRNA_2436	0.0276956	0.792064	0.890768	chr10	133285117	133291116	-	intron (transcript:ENST00000368562, intron 3 of 9)	2918
eRNA_2438	0.0278992	0.791257	0.890303	chr13	113322338	113328337	-	exon (transcript:ENST00000375430, exon 7 of 7)	14621
eRNA_2439	0.027937	0.84993	0.922358	chr6	53854178	53860177	+	intron (transcript:ENST00000370888, intron 2 of 13)	62087
eRNA_2442	0.0282401	0.798554	0.894112	chr2	36560948	36566947	-	intron (transcript:ENST00000379245, intron 5 of 8)	17380
eRNA_2443	0.0283922	0.82851	0.910034	chr10	86842575	86848574	+	intron (transcript:ENST00000480152, intron 2 of 3)	6635
eRNA_2444	0.028808	0.863104	0.930075	chr12	124320918	124326917	-	TTS (transcript:ENST00000405201)	3668
eRNA_2446	0.0289822	0.885628	0.940892	chr5	61426796	61432795	+	intron (transcript:ENST00000252744, intron 1 of 13)	97522
eRNA_2449	0.0294048	0.774996	0.880226	chr9	101546526	101552525	+	intron (transcript:ENST00000389120, intron 9 of 19)	15546
eRNA_2454	0.0302739	0.724945	0.847063	chr18	36173270	36179269	-	exon (transcript:ENST00000358232, exon 22 of 22)	11179
eRNA_2455	0.030297	0.839516	0.915465	chr5	14673589	14679588	+	intron (transcript:ENST00000284274, intron 2 of 6)	-4962
eRNA_2458	0.0304879	0.709435	0.837958	chr1	41235569	41241568	-	intron (transcript:ENST00000372596, intron 1 of 15)	3542
eRNA_2459	0.0304926	0.708795	0.837778	chr1	27413652	27419651	+	intron (transcript:ENST00000536657, intron 4 of 7)	24007
eRNA_2463	0.0312031	0.723379	0.845815	chr9	137713316	137719315	+	intron (transcript:ENST00000637161, intron 2 of 26)	5293
eRNA_2464	0.031461	0.852573	0.923319	chr7	7863692	7869691	-	intron (transcript:ENST00000482067, intron 3 of 3)	84018
eRNA_2467	0.0317176	0.832367	0.912755	chr19	5285963	5291962	-	intron (transcript:ENST00000591760, intron 1 of 3)	-2574
eRNA_2470	0.031912	0.687232	0.824472	chr9	93498050	93504049	+	intron (transcript:ENST00000277165, intron 5 of 17)	-31106
eRNA_2471	0.0320092	0.843711	0.918325	chr17	80271925	80277924	+	intron (transcript:ENST00000582970, intron 3 of 67)	14054
eRNA_2474	0.0327944	0.932868	0.966702	chr3	121959645	121965644	-	Intergenic	44657
eRNA_2481	0.0335894	0.823872	0.907224	chr4	139508745	139514744	-	exon (transcript:ENST00000274031, exon 8 of 8)	44464
eRNA_2482	0.0338089	0.769549	0.876559	chr8	47729390	47735389	+	intron (transcript:ENST00000518060, intron 4 of 4)	5136
eRNA_2483	0.0342253	0.88399	0.940206	chr3	186993690	186999689	+	intron (transcript:ENST00000448408, intron 2 of 3)	10373
eRNA_2487	0.0345655	0.886334	0.94124	chr8	43100624	43106623	+	exon (transcript:ENST00000518991, exon 3 of 4)	10105
eRNA_2489	0.0352135	0.855803	0.92561	chr17	17728373	17734372	-	intron (transcript:ENST00000471135, intron 3 of 3)	39449
eRNA_2491	0.0357769	0.875351	0.935689	chr4	185794877	185800876	-	intron (transcript:ENST00000431902, intron 1 of 5)	13018
eRNA_2495	0.0360589	0.78612	0.887018	chr11	47464110	47470109	-	exon (transcript:ENST00000395290, exon 13 of 13)	-17931
eRNA_2497	0.0363244	0.714084	0.838865	chr15	93022492	93028491	-	exon (transcript:ENST00000394196, exon 39 of 39)	47654
eRNA_2501	0.0369582	0.813821	0.900878	chr17	82387802	82393801	-	exon (transcript:ENST00000313056, exon 9 of 9)	10581
eRNA_2503	0.0375013	0.84871	0.921975	chr8	140619847	140625846	-	intron (transcript:ENST00000220592, intron 1 of 18)	12700
eRNA_2505	0.0375724	0.784997	0.886376	chr11	57793747	57799746	+	TTS (transcript:ENST00000530068)	5187
eRNA_2507	0.0376125	0.822196	0.906189	chr12	124320797	124326796	-	TTS (transcript:ENST00000405201)	3789
eRNA_2512	0.0388583	0.7391	0.856927	chr4	877137	883136	-	intron (transcript:ENST00000314167, intron 15 of 27)	-12918
eRNA_2516	0.0393814	0.774273	0.879856	chr5	14438212	14444211	+	intron (transcript:ENST00000513206, intron 30 of 50)	-24378
eRNA_2522	0.0401771	0.641646	0.798553	chr9	137715086	137721085	+	intron (transcript:ENST00000637161, intron 3 of 26)	7063
eRNA_2525	0.0407075	0.82713	0.909559	chr10	636306	642305	+	intron (transcript:ENST00000634311, intron 1 of 38)	-10643
eRNA_2528	0.0412473	0.868846	0.932655	chr10	75458740	75464739	+	intron (transcript:ENST00000611255, intron 2 of 6)	11658
eRNA_2532	0.0414699	0.83423	0.913599	chr1	16618369	16624368	-	Intergenic	-7881
eRNA_2539	0.0420806	0.870672	0.932655	chr3	186947345	186953344	+	intron (transcript:ENST00000417392, intron 1 of 3)	18992
eRNA_2543	0.0427481	0.81373	0.900878	chr2	1652162	1658161	-	intron (transcript:ENST00000252804, intron 14 of 22)	-35048
eRNA_2545	0.0430616	0.679084	0.81982	chr22	31680159	31686158	-	exon (transcript:ENST00000327423, exon 9 of 9)	-20726
eRNA_2546	0.0430872	0.68527	0.82362	chr9	130100650	130106649	+	intron (transcript:ENST00000347136, intron 12 of 17)	-17157
eRNA_2548	0.0434647	0.836107	0.914403	chr2	241558606	241564605	-	intron (transcript:ENST00000318407, intron 2 of 4)	-2628
eRNA_2552	0.0435961	0.674918	0.81767	chr19	56156151	56162150	+	intron (transcript:ENST00000592949, intron 4 of 4)	9333
eRNA_2556	0.0443294	0.879808	0.937004	chr11	30484440	30490439	+	intron (transcript:ENST00000358117, intron 3 of 5)	61887
eRNA_2565	0.0455989	0.771614	0.877873	chr1	1668556	1674555	+	exon (transcript:ENST00000617444, exon 6 of 10)	12230
eRNA_2570	0.0464194	0.726125	0.847672	chr1	244414330	244420329	-	intron (transcript:ENST00000366535, intron 10 of 12)	-7737
eRNA_2573	0.0468373	0.800156	0.894522	chr22	25705602	25711601	-	intron (transcript:ENST00000324198, intron 15 of 20)	6568
eRNA_2577	0.048241	0.731753	0.85067	chr11	10492214	10498213	-	intron (transcript:ENST00000528723, intron 8 of 14)	13976
eRNA_2579	0.0488265	0.653478	0.805383	chr1	149941129	149947128	-	exon (transcript:ENST00000581312, exon 12 of 12)	-7230
eRNA_2584	0.0495812	0.781028	0.884182	chr7	137898101	137904100	-	intron (transcript:ENST00000616381, intron 9 of 12)	27169
eRNA_2587	0.0497597	0.673527	0.816838	chr8	140791381	140797380	-	intron (transcript:ENST00000340930, intron 12 of 32)	6163
eRNA_2588	0.0497618	0.647172	0.801502	chr1	149941060	149947059	-	exon (transcript:ENST00000581312, exon 12 of 12)	-7161
eRNA_2596	0.0513923	0.901859	0.948192	chr12	123508740	123514739	-	intron (transcript:ENST00000636882, intron 2 of 7)	3774
eRNA_2597	0.0519371	0.816959	0.902925	chr1	16623312	16629311	-	Intergenic	-12824
eRNA_2601	0.0525089	0.762464	0.87201	chr1	16943110	16949109	+	intron (transcript:ENST00000467938, intron 13 of 16)	9318
eRNA_2604	0.0529682	0.671073	0.81545	chr12	123401263	123407262	+	intron (transcript:ENST00000330479, intron 6 of 8)	14220
eRNA_2605	0.0531142	0.664513	0.811933	chr19	897096	903095	-	exon (transcript:ENST00000587975, exon 5 of 8)	-6877
eRNA_2609	0.0536228	0.679549	0.820174	chr22	42511572	42517571	-	intron (transcript:ENST00000323013, intron 5 of 6)	5231
eRNA_2615	0.0541273	0.726939	0.847672	chr2	1636864	1642863	-	intron (transcript:ENST00000252804, intron 19 of 22)	-19750
eRNA_2618	0.0543282	0.757625	0.869168	chr10	110889886	110895885	+	intron (transcript:ENST00000393104, intron 9 of 12)	-14598
eRNA_2620	0.0546091	0.695401	0.830123	chr1	1350155	1356154	-	exon (transcript:ENST00000477278, exon 10 of 10)	-3804
eRNA_2621	0.0547098	0.748494	0.862123	chr2	65392100	65398099	-	intron (transcript:ENST00000440972, intron 2 of 3)	-14414
eRNA_2625	0.0551289	0.894845	0.944635	chr12	123507639	123513638	-	intron (transcript:ENST00000636882, intron 2 of 7)	4875
eRNA_2627	0.0553608	0.701113	0.833418	chr2	201122541	201128540	+	intron (transcript:ENST00000425030, intron 1 of 1)	3063
eRNA_2630	0.0557007	0.661919	0.810306	chr12	123399698	123405697	+	intron (transcript:ENST00000330479, intron 5 of 8)	12655
eRNA_2631	0.0562394	0.697138	0.830953	chr4	88659149	88665148	+	intron (transcript:ENST00000402738, intron 10 of 25)	-7991
eRNA_2638	0.0570162	0.698657	0.832147	chr4	139530216	139536215	-	TTS (transcript:ENST00000608795)	22993
eRNA_2642	0.058568	0.541272	0.729872	chr22	30938618	30944617	-	intron (transcript:ENST00000215862, intron 9 of 26)	-8723
eRNA_2643	0.0586158	0.769911	0.876559	chr1	16619581	16625580	-	Intergenic	-9093
eRNA_2644	0.0586681	0.682171	0.822099	chr11	46094333	46100332	-	intron (transcript:ENST00000524497, intron 1 of 6)	-5127
eRNA_2649	0.0591379	0.880633	0.937674	chr3	121960718	121966717	-	Intergenic	43584
eRNA_2651	0.0592432	0.632533	0.791079	chr10	125831405	125837404	+	intron (transcript:ENST00000299130, intron 6 of 6)	10858
eRNA_2654	0.0595663	0.842749	0.917694	chr4	73571148	73577147	-	TTS (transcript:ENST00000395777)	46265
eRNA_2657	0.0598449	0.755525	0.867133	chr2	239193670	239199669	-	intron (transcript:ENST00000345617, intron 3 of 26)	-5613
eRNA_2658	0.0600369	0.749769	0.863044	chr10	819385	825384	-	intron (transcript:ENST00000448368, intron 1 of 5)	2860
eRNA_2664	0.0616505	0.574813	0.750417	chr4	2937601	2943600	+	TTS (transcript:ENST00000512802)	2949
eRNA_2667	0.0619731	0.80063	0.894522	chr1	37558629	37564628	+	exon (transcript:ENST00000296218, exon 4 of 6)	4709
eRNA_2668	0.0620285	0.561347	0.742481	chr1	30930246	30936245	-	exon (transcript:ENST00000373742, exon 20 of 20)	-14510
eRNA_2674	0.0627106	0.473877	0.680207	chr19	7965842	7971841	+	intron (transcript:ENST00000596459, intron 4 of 5)	9718
eRNA_2677	0.0628683	0.647085	0.801502	chr4	140640058	140646057	-	intron (transcript:ENST00000442267, intron 13 of 20)	57885
eRNA_2688	0.063962	0.695385	0.830123	chr13	111248205	111254204	+	intron (transcript:ENST00000466143, intron 8 of 15)	9984
eRNA_2692	0.0644344	0.606115	0.771711	chr19	897510	903509	-	intron (transcript:ENST00000361574, intron 4 of 7)	-7291
eRNA_2693	0.0646642	0.710624	0.837958	chr12	124320253	124326252	-	Intergenic	4333
eRNA_2696	0.0650933	0.696746	0.830953	chr7	64538825	64544824	-	intron (transcript:ENST00000447137, intron 3 of 3)	21217
eRNA_2699	0.0655902	0.780446	0.884048	chr3	186994751	187000750	+	intron (transcript:ENST00000448408, intron 2 of 3)	11434
eRNA_2705	0.0662511	0.748558	0.862123	chr5	95934319	95940318	-	intron (transcript:ENST00000237853, intron 2 of 11)	24530
eRNA_2706	0.0663041	0.668624	0.814428	chr2	239156538	239162537	-	intron (transcript:ENST00000345617, intron 6 of 26)	2820
eRNA_2712	0.0669667	0.681419	0.821605	chr2	241077999	241083998	-	intron (transcript:ENST00000310397, intron 27 of 31)	13378
eRNA_2713	0.0672707	0.539923	0.728395	chr17	63633469	63639468	+	intron (transcript:ENST00000579585, intron 4 of 17)	13758
eRNA_2714	0.067444	0.85829	0.927365	chr6	35672309	35678308	-	intron (transcript:ENST00000536438, intron 2 of 11)	13607
eRNA_2715	0.0677831	0.504151	0.703293	chr1	207788493	207794492	+	intron (transcript:ENST00000367042, intron 12 of 12)	21153
eRNA_2719	0.0691953	0.606451	0.771753	chr1	19775954	19781953	-	intron (transcript:ENST00000375127, intron 3 of 15)	20391
eRNA_2720	0.0692578	0.544173	0.731411	chr22	21618060	21624059	-	intron (transcript:ENST00000545681, intron 2 of 2)	8976
eRNA_2723	0.0699985	0.651232	0.80461	chr7	36189745	36195744	-	intron (transcript:ENST00000534978, intron 3 of 8)	38363
eRNA_2725	0.0700773	0.690409	0.826218	chr9	77919228	77925227	-	exon (transcript:ENST00000286548, exon 2 of 7)	108377
eRNA_2741	0.0740728	0.62907	0.789278	chr2	239156486	239162485	-	intron (transcript:ENST00000345617, intron 6 of 26)	2872
eRNA_2742	0.0744099	0.683062	0.822334	chr12	57280927	57286926	-	exon (transcript:ENST00000358907, exon 11 of 22)	11553
eRNA_2752	0.0758354	0.39298	0.604689	chr3	11597677	11603676	-	intron (transcript:ENST00000418000, intron 3 of 4)	3905
eRNA_2754	0.0762753	0.430209	0.639517	chr4	87094345	87100344	+	intron (transcript:ENST00000544085, intron 7 of 22)	47692
eRNA_2756	0.0766209	0.543052	0.730973	chr14	35666838	35672837	-	intron (transcript:ENST00000307138, intron 25 of 39)	-17961
eRNA_2759	0.0781144	0.510367	0.706455	chr13	113637131	113643130	-	exon (transcript:ENST00000375370, exon 12 of 12)	18056
eRNA_2765	0.0793344	0.667666	0.81402	chr10	122148908	122154907	+	intron (transcript:ENST00000369005, intron 7 of 22)	-11519
eRNA_2766	0.0796473	0.44875	0.657509	chr19	40753984	40759983	+	intron (transcript:ENST00000601393, intron 1 of 5)	5774
eRNA_2767	0.0796593	0.396257	0.607097	chr12	117023346	117029345	-	intron (transcript:ENST00000309909, intron 9 of 10)	20486
eRNA_2769	0.0798153	0.663019	0.810642	chr1	7972533	7978532	-	intron (transcript:ENST00000469225, intron 3 of 4)	7451
eRNA_2771	0.0800657	0.615776	0.779157	chr10	122139324	122145323	+	intron (transcript:ENST00000515603, intron 6 of 19)	15609
eRNA_2773	0.0805623	0.718709	0.841408	chr7	131076879	131082878	-	intron (transcript:ENST00000451786, intron 2 of 5)	8596
eRNA_2775	0.0808693	0.580193	0.753251	chr17	47913910	47919909	-	TTS (transcript:ENST00000637943)	16197
eRNA_2776	0.0811309	0.386044	0.598131	chr19	46373053	46379052	-	intron (transcript:ENST00000391919, intron 3 of 11)	7117
eRNA_2779	0.0820544	0.76319	0.872633	chr19	1252391	1258390	+	TTS (transcript:ENST00000586757)	3828
eRNA_2789	0.0842259	0.656236	0.806422	chr5	38489456	38495455	-	intron (transcript:ENST00000263409, intron 14 of 19)	-24116
eRNA_2794	0.084911	0.581629	0.753645	chr16	622499	628498	+	exon (transcript:ENST00000563109, exon 4 of 6)	-5434
eRNA_2798	0.0854764	0.603031	0.769213	chr1	147273171	147279170	+	exon (transcript:ENST00000361293, exon 9 of 18)	33486
eRNA_2802	0.0862878	0.541979	0.730347	chr22	40843155	40849154	-	intron (transcript:ENST00000620312, intron 3 of 9)	8444
eRNA_2805	0.0868014	0.444047	0.65341	chr10	131955752	131961751	+	exon (transcript:ENST00000455566, exon 9 of 9)	-12451
eRNA_2806	0.0868046	0.558043	0.740765	chr11	10497484	10503483	-	intron (transcript:ENST00000528723, intron 11 of 14)	8706
eRNA_2809	0.0873946	0.643058	0.799674	chr7	5427725	5433724	-	Intergenic	-5310
eRNA_2813	0.0877185	0.466809	0.674295	chr6	42881290	42887289	+	intron (transcript:ENST00000602561, intron 3 of 4)	4356
eRNA_2815	0.0881452	0.520258	0.7137	chr20	424975	430974	+	intron (transcript:ENST00000356286, intron 9 of 11)	18090
eRNA_2818	0.0893723	0.537304	0.726291	chr6	108674381	108680380	+	intron (transcript:ENST00000406360, intron 2 of 2)	21034
eRNA_2820	0.0900277	0.486242	0.689306	chr3	119978518	119984517	-	intron (transcript:ENST00000316626, intron 2 of 11)	112149
eRNA_2823	0.0902746	0.489699	0.69134	chr17	82193715	82199714	-	intron (transcript:ENST00000392343, intron 4 of 14)	16099
eRNA_2824	0.0904405	0.629152	0.789278	chr10	656244	662243	+	intron (transcript:ENST00000381489, intron 1 of 2)	9166
eRNA_2829	0.0914003	0.671689	0.815817	chr1	160996688	161002687	-	exon (transcript:ENST00000621309, exon 8 of 11)	21409
eRNA_2831	0.0918179	0.625662	0.787058	chr5	38490076	38496075	-	intron (transcript:ENST00000263409, intron 14 of 19)	-24736
eRNA_2834	0.0926047	0.441837	0.651557	chr20	417185	423184	+	TTS (transcript:ENST00000414880)	10300
eRNA_2838	0.0941168	0.602153	0.768297	chr1	100415530	100421529	+	intron (transcript:ENST00000370124, intron 4 of 10)	65929
eRNA_2840	0.0942211	0.708464	0.837593	chr17	81044611	81050610	+	intron (transcript:ENST00000571530, intron 2 of 6)	-5752
eRNA_2845	0.095033	0.575633	0.750417	chr15	101220794	101226793	-	intron (transcript:ENST00000254190, intron 2 of 2)	28139
eRNA_2856	0.0970915	0.522542	0.71622	chr10	110884225	110890224	-	intron (transcript:ENST00000444997, intron 5 of 5)	-14991
eRNA_2858	0.0977966	0.413513	0.622636	chr11	34081590	34087589	+	intron (transcript:ENST00000389645, intron 9 of 17)	-21013
eRNA_2863	0.0987125	0.470162	0.676898	chr11	66107897	66113896	+	intron (transcript:ENST00000527380, intron 1 of 4)	10133
eRNA_2866	0.0993726	0.547136	0.732976	chr21	44807993	44813992	-	intron (transcript:ENST00000397898, intron 2 of 3)	6976
eRNA_2871	0.100084	0.60332	0.769235	chr5	38491317	38497316	-	intron (transcript:ENST00000263409, intron 13 of 19)	-25977
eRNA_2875	0.10077	0.563634	0.743866	chr14	100300902	100306901	-	intron (transcript:ENST00000359232, intron 1 of 3)	2540
eRNA_2876	0.100919	0.527999	0.719794	chr2	1634492	1640491	-	intron (transcript:ENST00000252804, intron 21 of 22)	-17378
eRNA_2877	0.101062	0.455981	0.664572	chr19	3442162	3448161	-	intron (transcript:ENST00000443272, intron 6 of 10)	33327
eRNA_2878	0.101242	0.575567	0.750417	chr11	66094379	66100378	+	intron (transcript:ENST00000533756, intron 1 of 4)	-3385
eRNA_2883	0.102073	0.629203	0.789278	chr10	24538612	24544611	+	intron (transcript:ENST00000396445, intron 12 of 12)	8399
eRNA_2888	0.103164	0.513634	0.709889	chr3	120442861	120448860	-	intron (transcript:ENST00000295633, intron 2 of 10)	5131
eRNA_2892	0.103947	0.601398	0.767742	chr3	122387585	122393584	+	intron (transcript:ENST00000477892, intron 1 of 4)	6386
eRNA_2895	0.105424	0.404915	0.615841	chr1	36284060	36290059	+	exon (transcript:ENST00000469141, exon 5 of 13)	-19328
eRNA_2897	0.105899	0.298577	0.514972	chr17	82483214	82489213	+	intron (transcript:ENST00000412079, intron 12 of 12)	4115
eRNA_2900	0.106259	0.627036	0.787848	chr5	14830791	14836790	-	intron (transcript:ENST00000284268, intron 1 of 11)	37988
eRNA_2902	0.106551	0.618688	0.780884	chr7	139764844	139770843	-	intron (transcript:ENST00000406875, intron 1 of 14)	9875
eRNA_2913	0.108825	0.478321	0.683651	chr3	58154066	58160065	+	intron (transcript:ENST00000429972, intron 41 of 45)	7199
eRNA_2914	0.108852	0.654096	0.805454	chr12	3084185	3090184	+	intron (transcript:ENST00000011898, intron 2 of 8)	9807
eRNA_2915	0.109673	0.468038	0.674795	chr6	2954944	2960943	-	intron (transcript:ENST00000380520, intron 1 of 5)	3384
eRNA_2916	0.10973	0.250042	0.462862	chr10	131944111	131950110	+	intron (transcript:ENST00000455566, intron 7 of 8)	-24092
eRNA_2919	0.109919	0.534324	0.72478	chr7	98239801	98245800	-	intron (transcript:ENST00000447648, intron 6 of 25)	9127
eRNA_2922	0.110178	0.672563	0.816524	chr1	16640399	16646398	+	Intergenic	-29605
eRNA_2926	0.111361	0.550007	0.734362	chr7	112107800	112113799	-	intron (transcript:ENST00000428084, intron 1 of 52)	95596
eRNA_2927	0.111674	0.356121	0.569225	chr2	61031514	61037513	-	intron (transcript:ENST00000295030, intron 2 of 3)	-16259
eRNA_2931	0.112676	0.324248	0.537985	chr7	72924943	72930942	-	intron (transcript:ENST00000395270, intron 6 of 15)	-2817
eRNA_2933	0.112703	0.459456	0.668051	chr5	96716064	96722063	+	intron (transcript:ENST00000508197, intron 1 of 7)	16206
eRNA_2936	0.113263	0.655439	0.80628	chr6	53302179	53308178	-	intron (transcript:ENST00000370918, intron 1 of 8)	43748
eRNA_2940	0.113652	0.527444	0.719446	chr22	29323872	29329871	-	TTS (transcript:ENST00000357586)	-9651
eRNA_2950	0.115506	0.212979	0.421567	chr2	73849931	73855930	+	intron (transcript:ENST00000339566, intron 7 of 9)	23899
eRNA_2956	0.116509	0.408558	0.618637	chr9	128905625	128911624	+	exon (transcript:ENST00000372599, exon 2 of 3)	-12271
eRNA_2959	0.116648	0.279545	0.493823	chr13	111229285	111235284	+	intron (transcript:ENST00000466143, intron 5 of 15)	-8936
eRNA_2966	0.117308	0.457896	0.666434	chr17	78680690	78686689	-	intron (transcript:ENST00000589297, intron 11 of 13)	8290
eRNA_2970	0.118005	0.711039	0.837958	chr11	114060617	114066616	+	TTS (transcript:ENST00000544220)	3109
eRNA_2976	0.118871	0.657354	0.807188	chr21	16208419	16214418	+	Intergenic	-314501
eRNA_2977	0.118973	0.396386	0.607101	chr10	869179	875178	-	intron (transcript:ENST00000406525, intron 4 of 5)	13584
eRNA_2978	0.11904	0.752387	0.865435	chr5	17249018	17255017	+	intron (transcript:ENST00000322611, intron 1 of 1)	34457
eRNA_2983	0.119665	0.382919	0.594901	chr6	42882090	42888089	+	intron (transcript:ENST00000602561, intron 4 of 4)	5156
eRNA_2984	0.119808	0.546525	0.732362	chr8	27337839	27343838	+	intron (transcript:ENST00000522517, intron 1 of 4)	14015
eRNA_2988	0.120169	0.492498	0.693299	chr1	43868472	43874471	+	intron (transcript:ENST00000330208, intron 4 of 4)	-28117
eRNA_2989	0.120228	0.576863	0.750936	chr5	157812733	157818732	-	intron (transcript:ENST00000411809, intron 3 of 11)	-9776
eRNA_2996	0.121622	0.459733	0.668051	chr2	668649	674648	-	intron (transcript:ENST00000355654, intron 3 of 4)	4514
eRNA_2999	0.122094	0.353157	0.56623	chr17	82910430	82916429	+	exon (transcript:ENST00000571316, exon 11 of 11)	12887
eRNA_3000	0.122172	0.647213	0.801502	chr19	8321525	8327524	+	exon (transcript:ENST00000593649, exon 10 of 11)	3024
eRNA_3002	0.122265	0.331119	0.544305	chr2	85340675	85346674	-	exon (transcript:ENST00000449375, exon 7 of 8)	-10678
eRNA_3003	0.122351	0.315787	0.530363	chr21	44851222	44857221	-	intron (transcript:ENST00000445724, intron 2 of 2)	7712
eRNA_3007	0.123411	0.299571	0.515902	chr4	26762659	26768658	+	Intergenic	-92020
eRNA_3011	0.124331	0.678276	0.819388	chr1	109147116	109153115	+	intron (transcript:ENST00000533147, intron 2 of 2)	35960
eRNA_3014	0.12477	0.347245	0.560023	chr22	19849275	19855274	-	exon (transcript:ENST00000405640, exon 2 of 2)	2542
eRNA_3016	0.125228	0.214721	0.424095	chr16	1648387	1654386	+	intron (transcript:ENST00000293925, intron 5 of 19)	-11219
eRNA_3020	0.125905	0.349814	0.562704	chr19	47669546	47675545	+	intron (transcript:ENST00000396720, intron 2 of 14)	-6417
eRNA_3022	0.12624	0.247169	0.460641	chr8	125225677	125231676	+	intron (transcript:ENST00000287437, intron 5 of 7)	-41928
eRNA_3023	0.126309	0.523152	0.716672	chr17	41766124	41772123	-	TTS (transcript:ENST00000437369)	3146
eRNA_3026	0.126431	0.421591	0.631145	chr3	120444455	120450454	-	intron (transcript:ENST00000295633, intron 2 of 10)	3537
eRNA_3027	0.126732	0.649901	0.804277	chr6	107893197	107899196	-	intron (transcript:ENST00000369002, intron 14 of 20)	61144
eRNA_3030	0.127462	0.276931	0.492322	chr20	41419697	41425696	-	intron (transcript:ENST00000373233, intron 30 of 36)	-55869
eRNA_3033	0.127855	0.258854	0.472792	chr6	7205832	7211831	-	intron (transcript:ENST00000379933, intron 6 of 11)	-21145
eRNA_3035	0.128137	0.410562	0.620302	chr21	36933947	36939946	-	TTS (transcript:ENST00000419461)	29527
eRNA_3036	0.128474	0.342219	0.555479	chr3	179362931	179368930	+	intron (transcript:ENST00000489329, intron 4 of 4)	3572
eRNA_3039	0.128946	0.509334	0.706455	chr9	36215694	36221693	+	intron (transcript:ENST00000396594, intron 10 of 11)	27730
eRNA_3041	0.128986	0.22771	0.440019	chr19	58558775	58564774	+	TTS (transcript:ENST00000594234)	2549
eRNA_3046	0.129861	0.447551	0.656353	chr21	37155799	37161798	+	intron (transcript:ENST00000411496, intron 3 of 7)	5673
eRNA_3050	0.130396	0.509296	0.706455	chr17	41766505	41772504	-	TTS (transcript:ENST00000437369)	2765
eRNA_3055	0.131031	0.198243	0.404577	chr13	111228800	111234799	+	intron (transcript:ENST00000466143, intron 5 of 15)	-9421
eRNA_3062	0.132616	0.538511	0.727265	chr10	59790039	59796038	-	exon (transcript:ENST00000263102, exon 9 of 9)	-39593
eRNA_3063	0.13321	0.390864	0.602294	chr9	14270746	14276745	-	intron (transcript:ENST00000636063, intron 2 of 4)	26486
eRNA_3064	0.133815	0.48453	0.68809	chr15	72749792	72755791	-	exon (transcript:ENST00000456471, exon 3 of 3)	3208
eRNA_3066	0.134083	0.211907	0.421357	chr2	241653015	241659014	+	TTS (transcript:ENST00000419606)	2547
eRNA_3068	0.134444	0.346239	0.559014	chr22	25076960	25082959	+	intron (transcript:ENST00000401395, intron 1 of 7)	9990
eRNA_3073	0.135201	0.399925	0.610573	chr9	14221580	14227579	-	intron (transcript:ENST00000636063, intron 2 of 4)	-43777
eRNA_3081	0.136667	0.25884	0.472792	chr5	14400644	14406643	+	intron (transcript:ENST00000513206, intron 27 of 50)	-61946
eRNA_3084	0.137575	0.313432	0.527885	chr5	32139590	32145589	+	intron (transcript:ENST00000265070, intron 2 of 3)	7851
eRNA_3086	0.138619	0.421684	0.631145	chr6	167904117	167910116	+	intron (transcript:ENST00000351017, intron 12 of 33)	-8285
eRNA_3087	0.138638	0.219438	0.429918	chr9	2811438	2817437	-	intron (transcript:ENST00000397885, intron 13 of 17)	29804
eRNA_3091	0.139531	0.082508	0.234587	chr9	77847293	77853292	-	intron (transcript:ENST00000411677, intron 2 of 3)	180312
eRNA_3092	0.139666	0.478733	0.683905	chr6	158061272	158067271	+	intron (transcript:ENST00000355585, intron 9 of 26)	-5857
eRNA_3093	0.139751	0.245316	0.458177	chr1	235317769	235323768	+	intron (transcript:ENST00000264183, intron 2 of 23)	-6582
eRNA_3100	0.141224	0.313187	0.527868	chr12	117175543	117181542	-	intron (transcript:ENST00000330622, intron 3 of 11)	-11496
eRNA_3104	0.142479	0.277229	0.492487	chr19	47669143	47675142	+	intron (transcript:ENST00000396720, intron 2 of 14)	-6820
eRNA_3105	0.142638	0.118905	0.29557	chr4	87041664	87047663	+	intron (transcript:ENST00000511722, intron 1 of 7)	-4989
eRNA_3107	0.143026	0.257031	0.470537	chr19	6226678	6232677	+	intron (transcript:ENST00000252674, intron 4 of 11)	-29480
eRNA_3108	0.143098	0.256377	0.470058	chr19	6226637	6232636	+	intron (transcript:ENST00000252674, intron 4 of 11)	-29521
eRNA_3110	0.143165	0.548283	0.733797	chr6	7567676	7573675	+	intron (transcript:ENST00000418664, intron 13 of 23)	-19524
eRNA_3113	0.144192	0.388801	0.600852	chr15	90087520	90093519	-	exon (transcript:ENST00000540499, exon 3 of 11)	-8312
eRNA_3115	0.144354	0.186818	0.390807	chr16	48349726	48355725	-	TTS (transcript:ENST00000535754)	-6667
eRNA_3121	0.145453	0.374478	0.586123	chr17	57399305	57405304	+	intron (transcript:ENST00000284073, intron 6 of 13)	-45914
eRNA_3122	0.145474	0.144071	0.332611	chr5	6598537	6604536	-	intron (transcript:ENST00000264670, intron 18 of 18)	31506
eRNA_3123	0.145562	0.218491	0.42894	chr16	23420478	23426477	+	intron (transcript:ENST00000307149, intron 7 of 16)	11097
eRNA_3124	0.145581	0.443918	0.65341	chr6	167908396	167914395	+	exon (transcript:ENST00000392108, exon 15 of 30)	-4006
eRNA_3128	0.146167	0.357419	0.570218	chr15	58599379	58605378	+	intron (transcript:ENST00000260408, intron 14 of 15)	14871
eRNA_3132	0.146849	0.453233	0.662662	chr16	4665737	4671736	+	intron (transcript:ENST00000588994, intron 8 of 15)	9885
eRNA_3133	0.146998	0.265525	0.481497	chr19	1826032	1832031	+	intron (transcript:ENST00000170168, intron 1 of 15)	5831
eRNA_3137	0.147538	0.325931	0.539844	chr16	23421802	23427801	+	exon (transcript:ENST00000307149, exon 7 of 17)	12421
eRNA_3138	0.147819	0.449434	0.658311	chr16	4665969	4671968	+	intron (transcript:ENST00000588994, intron 8 of 15)	10117
eRNA_3142	0.149399	0.491761	0.693202	chr7	51185133	51191132	-	intron (transcript:ENST00000632460, intron 4 of 8)	2811
eRNA_3144	0.149912	0.309896	0.526921	chr15	42221103	42227102	-	intron (transcript:ENST00000448392, intron 14 of 18)	13373
eRNA_3146	0.150057	0.361034	0.57288	chr11	86949085	86955084	-	exon (transcript:ENST00000531380, exon 2 of 2)	3307
eRNA_3147	0.150117	0.252968	0.466317	chr1	46022727	46028726	+	exon (transcript:ENST00000372009, exon 8 of 23)	19393
eRNA_3151	0.150982	0.406323	0.617004	chr20	33645421	33651420	+	exon (transcript:ENST00000492345, exon 13 of 13)	9681
eRNA_3155	0.151603	0.357591	0.570218	chr17	28756074	28762073	-	TTS (transcript:ENST00000577376)	8031
eRNA_3156	0.151626	0.266074	0.481909	chr8	125239699	125245698	+	intron (transcript:ENST00000287437, intron 5 of 7)	-27906
eRNA_3159	0.151971	0.296384	0.512295	chr6	4057102	4063101	-	intron (transcript:ENST00000337659, intron 14 of 14)	18999
eRNA_3161	0.152183	0.244233	0.45775	chr14	89244666	89250665	-	intron (transcript:ENST00000556916, intron 3 of 3)	-66921
eRNA_3162	0.152349	0.262017	0.476394	chr3	9754009	9760008	-	TTS (transcript:ENST00000441094)	4717
eRNA_3164	0.153235	0.432922	0.642357	chr3	3132992	3138991	+	intron (transcript:ENST00000413000, intron 2 of 2)	8971
eRNA_3173	0.15556	0.527323	0.719446	chr3	122391271	122397270	+	intron (transcript:ENST00000477892, intron 1 of 4)	10072
eRNA_3184	0.158124	0.445784	0.654763	chr10	131973593	131979592	+	intron (transcript:ENST00000540159, intron 1 of 4)	-3648
eRNA_3188	0.15856	0.140774	0.327858	chr1	33143705	33149704	-	TTS (transcript:ENST00000543586)	-3474
eRNA_3190	0.158731	0.279482	0.493823	chr13	50118806	50124805	-	intron (transcript:ENST00000425586, intron 1 of 6)	3736
eRNA_3192	0.159066	0.303955	0.519952	chr2	232835381	232841380	+	intron (transcript:ENST00000409547, intron 24 of 30)	-4580
eRNA_3197	0.159872	0.310133	0.526951	chr2	232834140	232840139	+	intron (transcript:ENST00000409547, intron 24 of 30)	-5821
eRNA_3199	0.160994	0.417716	0.626642	chr10	70876479	70882478	-	exon (transcript:ENST00000373202, exon 15 of 15)	9306
eRNA_3201	0.161159	0.466982	0.674343	chr4	76177170	76183169	-	intron (transcript:ENST00000264896, intron 3 of 11)	-31654
eRNA_3204	0.162104	0.427244	0.636293	chr18	58874824	58880823	+	intron (transcript:ENST00000589288, intron 2 of 9)	12269
eRNA_3207	0.163245	0.350379	0.563423	chr2	1631921	1637920	-	intron (transcript:ENST00000252804, intron 22 of 22)	-14807
eRNA_3210	0.163613	0.643883	0.799854	chr11	114106113	114112112	+	intron (transcript:ENST00000335953, intron 2 of 6)	48605
eRNA_3212	0.163697	0.352669	0.565955	chr16	4880210	4886209	+	TTS (transcript:ENST00000396658)	12321
eRNA_3213	0.163784	0.52507	0.717964	chr9	36142641	36148640	+	intron (transcript:ENST00000619700, intron 1 of 1)	8855
eRNA_3214	0.165022	0.354185	0.567453	chr1	156304971	156310970	-	TTS (transcript:ENST00000295688)	-8671
eRNA_3219	0.165691	0.477006	0.682452	chr11	118230503	118236502	-	exon (transcript:ENST00000527472, exon 5 of 6)	-8408
eRNA_3220	0.165764	0.283375	0.497512	chr4	139541136	139547135	-	intron (transcript:ENST00000506866, intron 2 of 7)	12073
eRNA_3221	0.165775	0.20662	0.414796	chr2	230751604	230757603	+	intron (transcript:ENST00000409788, intron 1 of 8)	-5395
eRNA_3229	0.167505	0.346769	0.559681	chr12	3865384	3871383	+	intron (transcript:ENST00000427057, intron 1 of 7)	-3351
eRNA_3235	0.169371	0.489398	0.691118	chr7	90409879	90415878	+	exon (transcript:ENST00000416322, exon 5 of 5)	9311
eRNA_3244	0.170213	0.0835817	0.235878	chr19	18995702	19001701	-	intron (transcript:ENST00000600377, intron 8 of 9)	34733
eRNA_3249	0.170768	0.236966	0.450279	chr6	158563446	158569445	+	intron (transcript:ENST00000367090, intron 1 of 16)	30009
eRNA_3251	0.170835	0.545692	0.731655	chr3	172509086	172515085	-	intron (transcript:ENST00000241261, intron 2 of 4)	11390
eRNA_3252	0.170936	0.464466	0.672124	chr16	81323765	81329764	+	intron (transcript:ENST00000568107, intron 1 of 10)	11812
eRNA_3253	0.17095	0.236743	0.450279	chr6	158563460	158569459	+	intron (transcript:ENST00000367090, intron 1 of 16)	30023
eRNA_3256	0.171764	0.390787	0.602294	chr5	119158665	119164664	+	intron (transcript:ENST00000539542, intron 19 of 43)	90174
eRNA_3257	0.171787	0.169743	0.36834	chr17	42988077	42994076	-	TTS (transcript:ENST00000589705)	2705
eRNA_3258	0.172094	0.108804	0.279545	chr16	19072764	19078763	+	TTS (transcript:ENST00000566110)	7774
eRNA_3263	0.173494	0.23445	0.447993	chr6	158563547	158569546	+	intron (transcript:ENST00000367090, intron 1 of 16)	30110
eRNA_3266	0.174269	0.200549	0.407206	chr17	56907675	56913674	-	intron (transcript:ENST00000537230, intron 1 of 9)	3358
eRNA_3267	0.174306	0.368563	0.57935	chr15	59175467	59181466	-	exon (transcript:ENST00000288235, exon 19 of 28)	-24824
eRNA_3272	0.175924	0.397012	0.607553	chr7	139766215	139772214	-	intron (transcript:ENST00000406875, intron 1 of 14)	8504
eRNA_3280	0.177083	0.260144	0.474067	chr20	34538342	34544341	+	TTS (transcript:ENST00000374846)	-5513
eRNA_3281	0.177353	0.226613	0.438555	chr12	94575964	94581963	-	intron (transcript:ENST00000261226, intron 2 of 3)	37098
eRNA_3282	0.177444	0.334753	0.547279	chr14	69455601	69461600	+	TTS (transcript:ENST00000557046)	-26154
eRNA_3292	0.181079	0.274341	0.490225	chr1	12606848	12612847	-	intron (transcript:ENST00000616661, intron 1 of 5)	6948
eRNA_3293	0.181099	0.37337	0.585487	chr15	98772031	98778030	+	intron (transcript:ENST00000558355, intron 1 of 1)	67199
eRNA_3294	0.181115	0.238926	0.452129	chr10	131915510	131921509	+	intron (transcript:ENST00000455566, intron 2 of 8)	17865
eRNA_3295	0.18131	0.313202	0.527868	chr22	49921423	49927422	+	exon (transcript:ENST00000404488, exon 9 of 11)	5689
eRNA_3300	0.182905	0.18862	0.392617	chr3	58121544	58127543	+	intron (transcript:ENST00000429972, intron 22 of 45)	-25323
eRNA_3301	0.182965	0.532372	0.723479	chr2	237892944	237898943	+	intron (transcript:ENST00000409726, intron 3 of 3)	35967
eRNA_3314	0.186139	0.242954	0.456485	chr1	12602321	12608320	-	intron (transcript:ENST00000616661, intron 1 of 5)	-9012
eRNA_3317	0.186721	0.642855	0.799674	chr15	69454582	69460581	+	Intergenic	4697
eRNA_3318	0.187176	0.126066	0.305615	chr12	131938709	131944708	+	TTS (transcript:ENST00000537484)	7066
eRNA_3323	0.18796	0.421372	0.631072	chr16	81321638	81327637	+	intron (transcript:ENST00000568107, intron 1 of 10)	9685
eRNA_3330	0.190441	0.268943	0.4844	chr19	16834608	16840607	+	intron (transcript:ENST00000379803, intron 3 of 19)	-4345
eRNA_3332	0.190819	0.611069	0.775346	chr15	69452782	69458781	+	TTS (transcript:ENST00000357790)	2897
eRNA_3338	0.192559	0.136638	0.321343	chr16	89301581	89307580	+	intron (transcript:ENST00000563291, intron 3 of 3)	6724
eRNA_3344	0.193255	0.212562	0.421437	chr16	72859173	72865172	+	intron (transcript:ENST00000268489, intron 4 of 9)	55127
eRNA_3350	0.194558	0.208985	0.417275	chr9	127470873	127476872	+	exon (transcript:ENST00000373322, exon 10 of 25)	2997
eRNA_3352	0.194631	0.635571	0.793431	chr5	71639321	71645320	+	intron (transcript:ENST00000629193, intron 10 of 10)	15666
eRNA_3354	0.195234	0.114431	0.289399	chr3	11631281	11637280	-	intron (transcript:ENST00000418000, intron 2 of 4)	-6874
eRNA_3355	0.195376	0.260291	0.474154	chr1	43605104	43611103	+	intron (transcript:ENST00000412568, intron 11 of 24)	9264
eRNA_3358	0.195854	0.211031	0.42031	chr10	110881228	110887227	-	intron (transcript:ENST00000444997, intron 4 of 5)	-11994
eRNA_3359	0.195922	0.135996	0.320306	chr5	14318235	14324234	+	intron (transcript:ENST00000513206, intron 5 of 50)	-20054
eRNA_3364	0.197394	0.0693251	0.209751	chr14	95118044	95124043	-	intron (transcript:ENST00000526495, intron 10 of 28)	12424
eRNA_3366	0.197959	0.385271	0.597319	chr18	58908132	58914131	+	intron (transcript:ENST00000587755, intron 2 of 2)	-9392
eRNA_3370	0.19825	0.371155	0.582585	chr9	98003288	98009287	-	intron (transcript:ENST00000339399, intron 4 of 6)	-18631
eRNA_3373	0.198658	0.322839	0.536702	chr5	14812727	14818726	-	intron (transcript:ENST00000284268, intron 1 of 11)	56052
eRNA_3375	0.199088	0.370024	0.58119	chr9	98002951	98008950	-	intron (transcript:ENST00000339399, intron 4 of 6)	-18294
eRNA_3378	0.199662	0.130521	0.313093	chr9	137552241	137558240	+	exon (transcript:ENST00000277540, exon 9 of 9)	4041
eRNA_3386	0.201931	0.0675976	0.206536	chr13	99339919	99345918	+	intron (transcript:ENST00000355700, intron 3 of 4)	-24869
eRNA_3390	0.202547	0.476565	0.682025	chr3	172508759	172514758	-	intron (transcript:ENST00000241261, intron 2 of 4)	11717
eRNA_3392	0.203063	0.168425	0.366473	chr6	4790999	4796998	+	intron (transcript:ENST00000397588, intron 1 of 6)	17563
eRNA_3396	0.204406	0.0675729	0.206536	chr13	99339520	99345519	+	intron (transcript:ENST00000355700, intron 3 of 4)	-25268
eRNA_3401	0.205552	0.0801349	0.230335	chr19	6210207	6216206	-	intron (transcript:ENST00000252674, intron 11 of 11)	-13677
eRNA_3409	0.207504	0.203713	0.411369	chr8	690631	696630	-	intron (transcript:ENST00000262109, intron 2 of 5)	-19973
eRNA_3411	0.207877	0.303947	0.519952	chr7	260383	266382	-	Intergenic	-33825
eRNA_3412	0.207952	0.455622	0.664536	chr1	184966308	184972307	-	intron (transcript:ENST00000367511, intron 1 of 13)	5243
eRNA_3418	0.208824	0.0458825	0.161819	chr19	49087937	49093936	+	intron (transcript:ENST00000221448, intron 4 of 9)	4456
eRNA_3422	0.209779	0.364817	0.576128	chr18	58903042	58909041	+	intron (transcript:ENST00000587755, intron 2 of 2)	-14482
eRNA_3424	0.209996	0.119132	0.295591	chr6	42788941	42794940	+	intron (transcript:ENST00000314073, intron 1 of 12)	9913
eRNA_3431	0.212889	0.570624	0.747543	chr2	162019248	162025247	+	intron (transcript:ENST00000360534, intron 12 of 25)	-51009
eRNA_3433	0.213092	0.343595	0.556923	chr9	137241085	137247084	+	TTS (transcript:ENST00000340384)	2871
eRNA_3434	0.213598	0.567142	0.745514	chr2	162019336	162025335	+	intron (transcript:ENST00000360534, intron 12 of 25)	-50921
eRNA_3436	0.213942	0.0958684	0.258087	chr3	70991624	70997623	-	intron (transcript:ENST00000318789, intron 13 of 20)	59150
eRNA_3439	0.214465	0.113554	0.287708	chr17	4338921	4344920	-	intron (transcript:ENST00000574059, intron 1 of 4)	3860
eRNA_3442	0.214862	0.382651	0.594884	chr18	36123657	36129656	-	exon (transcript:ENST00000269187, exon 2 of 10)	2662
eRNA_3446	0.216549	0.0462739	0.162265	chr9	93515698	93521697	+	intron (transcript:ENST00000277165, intron 7 of 17)	-13458
eRNA_3449	0.217027	0.265168	0.481212	chr10	75652496	75658495	+	intron (transcript:ENST00000611255, intron 2 of 6)	13019
eRNA_3450	0.21718	0.132581	0.316138	chr7	139679029	139685028	-	intron (transcript:ENST00000406875, intron 2 of 14)	34985
eRNA_3452	0.217356	0.0999858	0.264571	chr10	27533392	27539391	+	intron (transcript:ENST00000375802, intron 4 of 4)	31772
eRNA_3460	0.219399	0.171266	0.371308	chr5	1623541	1629540	-	Intergenic	-102563
eRNA_3463	0.219861	0.239579	0.452748	chr22	42948456	42954455	-	intron (transcript:ENST00000263246, intron 1 of 10)	-4414
eRNA_3473	0.22291	0.127733	0.308409	chr19	5040490	5046489	+	intron (transcript:ENST00000159111, intron 5 of 22)	27164
eRNA_3479	0.224352	0.171378	0.371376	chr4	38684869	38690868	-	intron (transcript:ENST00000514033, intron 2 of 3)	-22985
eRNA_3482	0.225532	0.40766	0.618057	chr18	36104198	36110197	-	Intergenic	14918
eRNA_3484	0.226853	0.563312	0.743866	chr11	114071646	114077645	+	intron (transcript:ENST00000335953, intron 2 of 6)	14138
eRNA_3487	0.227384	0.0296067	0.124141	chr3	184138967	184144966	+	exon (transcript:ENST00000273783, exon 8 of 16)	6601
eRNA_3488	0.227888	0.401992	0.613076	chr18	36104684	36110683	-	TTS (transcript:ENST00000269187)	14432
eRNA_3492	0.229104	0.383282	0.594901	chr2	101844107	101850106	+	intron (transcript:ENST00000347699, intron 12 of 29)	7278
eRNA_3499	0.229998	0.164987	0.362112	chr2	112075287	112081286	+	intron (transcript:ENST00000452614, intron 5 of 6)	22566
eRNA_3507	0.231551	0.10947	0.280542	chr16	72843425	72849424	+	intron (transcript:ENST00000268489, intron 4 of 9)	39379
eRNA_3508	0.23182	0.0635182	0.197722	chr19	45709073	45715072	-	TTS (transcript:ENST00000586899)	3206
eRNA_3511	0.232902	0.0972937	0.260028	chr12	50533357	50539356	+	intron (transcript:ENST00000301180, intron 1 of 37)	31249
eRNA_3513	0.233398	0.397042	0.607553	chr3	172514072	172520071	-	intron (transcript:ENST00000420541, intron 1 of 2)	6404
eRNA_3515	0.234014	0.360256	0.572024	chr4	151430450	151436449	+	intron (transcript:ENST00000513086, intron 1 of 2)	-2986
eRNA_3519	0.234461	0.275975	0.491049	chr5	14858581	14864580	-	intron (transcript:ENST00000284268, intron 1 of 11)	10198
eRNA_3521	0.235489	0.135724	0.320136	chr20	1374366	1380365	-	TTS (transcript:ENST00000609285)	15597
eRNA_3525	0.236188	0.318835	0.532687	chr20	10654918	10660917	-	intron (transcript:ENST00000254958, intron 4 of 25)	-9889
eRNA_3527	0.236547	0.0211706	0.10213	chr1	19605434	19611433	+	intron (transcript:ENST00000602662, intron 1 of 3)	11443
eRNA_3529	0.236774	0.364326	0.57563	chr18	36111159	36117158	-	exon (transcript:ENST00000269187, exon 7 of 10)	7957
eRNA_3535	0.237412	0.516557	0.711566	chr2	162008339	162014338	+	intron (transcript:ENST00000360534, intron 20 of 25)	-61918
eRNA_3538	0.237736	0.0812703	0.232201	chr3	65976989	65982988	-	intron (transcript:ENST00000483466, intron 1 of 22)	23952
eRNA_3545	0.24011	0.163004	0.359237	chr8	23568575	23574574	+	exon (transcript:ENST00000523930, exon 4 of 4)	42514
eRNA_3550	0.241267	0.197411	0.403222	chr7	98290921	98296920	+	TTS (transcript:ENST00000539286)	12245
eRNA_3551	0.241381	0.229406	0.441831	chr17	17902635	17908634	-	intron (transcript:ENST00000542206, intron 2 of 12)	-33570
eRNA_3552	0.241594	0.19357	0.398509	chr15	59168410	59174409	-	TTS (transcript:ENST00000560749)	-17767
eRNA_3553	0.241711	0.300004	0.516321	chr19	2787571	2793570	+	exon (transcript:ENST00000585338, exon 3 of 6)	5022
eRNA_3556	0.242642	0.0445838	0.158755	chr16	27774715	27780714	-	exon (transcript:ENST00000261588, exon 26 of 28)	-55322
eRNA_3561	0.24468	0.128279	0.309105	chr17	17888676	17894675	-	intron (transcript:ENST00000581396, intron 3 of 13)	-19611
eRNA_3567	0.246437	0.112724	0.286435	chr9	129495823	129501822	+	Intergenic	-76587
eRNA_3568	0.246797	0.36083	0.572745	chr1	184894945	184900944	-	intron (transcript:ENST00000367511, intron 2 of 13)	76606
eRNA_3573	0.248077	0.314586	0.529086	chr2	101842435	101848434	+	intron (transcript:ENST00000347699, intron 12 of 29)	5606
eRNA_3574	0.248187	0.195155	0.400489	chr9	69377737	69383736	+	intron (transcript:ENST00000303068, intron 4 of 8)	-7185
eRNA_3578	0.249499	0.0463086	0.162265	chr16	31450707	31456706	+	Intergenic	-4374
eRNA_3583	0.250964	0.0712299	0.213556	chr7	140037017	140043016	-	intron (transcript:ENST00000263549, intron 6 of 11)	-12698
eRNA_3585	0.251097	0.229592	0.441831	chr2	1654034	1660033	-	intron (transcript:ENST00000252804, intron 14 of 22)	35537
eRNA_3587	0.251349	0.232629	0.445618	chr12	118185017	118191016	-	intron (transcript:ENST00000537822, intron 2 of 2)	2506
eRNA_3590	0.252322	0.225763	0.438277	chr2	235040598	235046597	+	intron (transcript:ENST00000392011, intron 4 of 5)	48757
eRNA_3593	0.253707	0.101438	0.266795	chr4	8406714	8412713	+	TTS (transcript:ENST00000514423)	16698
eRNA_3595	0.254096	0.31307	0.527868	chr1	184925353	184931352	-	intron (transcript:ENST00000367511, intron 1 of 13)	46198
eRNA_3597	0.254209	0.198913	0.405601	chr5	14824588	14830587	-	intron (transcript:ENST00000284268, intron 1 of 11)	44191
eRNA_3598	0.254299	0.0662723	0.203523	chr16	73024966	73030965	-	intron (transcript:ENST00000268489, intron 1 of 9)	-11949
eRNA_3599	0.254389	0.48258	0.687354	chr10	96564648	96570647	-	intron (transcript:ENST00000443638, intron 2 of 6)	19405
eRNA_3609	0.257477	0.128757	0.309784	chr1	1675543	1681542	-	intron (transcript:ENST00000611123, intron 1 of 8)	14102
eRNA_3611	0.258917	0.502913	0.702556	chr5	71628336	71634335	+	intron (transcript:ENST00000509358, intron 7 of 10)	4681
eRNA_3617	0.260007	0.0724671	0.215917	chr7	6390732	6396731	+	intron (transcript:ENST00000348035, intron 3 of 5)	19192
eRNA_3619	0.260056	0.329209	0.543079	chr18	36110345	36116344	-	intron (transcript:ENST00000586829, intron 3 of 4)	8771
eRNA_3624	0.260994	0.212183	0.421437	chr19	4032862	4038861	-	intron (transcript:ENST00000262971, intron 9 of 10)	26888
eRNA_3625	0.261579	0.0198772	0.0981588	chr2	230779054	230785053	+	intron (transcript:ENST00000614925, intron 1 of 8)	22055
eRNA_3635	0.26414	0.313103	0.527868	chr3	187057050	187063049	+	intron (transcript:ENST00000169298, intron 5 of 7)	16306
eRNA_3637	0.265327	0.188255	0.392124	chr5	14824109	14830108	-	intron (transcript:ENST00000284268, intron 1 of 11)	44670
eRNA_3638	0.265372	0.060869	0.192471	chr9	133789123	133795122	-	intron (transcript:ENST00000406606, intron 11 of 26)	-52167
eRNA_3643	0.266724	0.135397	0.319823	chr11	48098263	48104262	-	intron (transcript:ENST00000534219, intron 1 of 2)	-85407
eRNA_3644	0.266828	0.153761	0.346989	chr5	112882998	112888997	+	intron (transcript:ENST00000513339, intron 3 of 3)	-5425
eRNA_3650	0.267686	0.0594578	0.18901	chr1	8387149	8393148	-	intron (transcript:ENST00000377464, intron 6 of 16)	-25310
eRNA_3654	0.268065	0.204041	0.411544	chr6	159708728	159714727	+	intron (transcript:ENST00000537657, intron 1 of 3)	-13858
eRNA_3656	0.268661	0.288194	0.503579	chr1	184924549	184930548	-	intron (transcript:ENST00000367511, intron 1 of 13)	47002
eRNA_3657	0.269497	0.177971	0.379004	chr5	149614932	149620931	+	intron (transcript:ENST00000333677, intron 5 of 12)	36458
eRNA_3658	0.270062	0.515835	0.711293	chr3	189984653	189990652	-	exon (transcript:ENST00000319332, exon 5 of 15)	128996
eRNA_3661	0.271009	0.306073	0.522087	chr3	187057458	187063457	+	intron (transcript:ENST00000169298, intron 5 of 7)	16714
eRNA_3668	0.273192	0.233454	0.446802	chr8	19404526	19410525	-	intron (transcript:ENST00000522854, intron 7 of 7)	-31903
eRNA_3677	0.278475	0.144491	0.33296	chr13	24218606	24224605	+	intron (transcript:ENST00000382095, intron 1 of 11)	-30089
eRNA_3686	0.281478	0.505479	0.704092	chr6	134168612	134174611	-	intron (transcript:ENST00000475719, intron 8 of 10)	3253
eRNA_3688	0.283134	0.00785319	0.0599546	chr2	230796487	230802486	+	intron (transcript:ENST00000614925, intron 4 of 8)	39488
eRNA_3691	0.284042	0.134051	0.318222	chr1	184411331	184417330	+	intron (transcript:ENST00000235307, intron 1 of 5)	5993
eRNA_3695	0.284368	0.0676902	0.206688	chr15	98763000	98768999	+	intron (transcript:ENST00000558355, intron 1 of 1)	58168
eRNA_3699	0.285117	0.00668594	0.0557168	chr2	230797679	230803678	+	intron (transcript:ENST00000614925, intron 4 of 8)	40680
eRNA_3700	0.285389	0.608317	0.772875	chr6	44800104	44806103	-	Intergenic	152407
eRNA_3701	0.285451	0.133393	0.317287	chr15	72732266	72738265	+	intron (transcript:ENST00000395205, intron 12 of 14)	3583
eRNA_3708	0.28875	0.185572	0.388973	chr11	130103860	130109859	+	intron (transcript:ENST00000533195, intron 2 of 3)	36291
eRNA_3709	0.288778	0.203544	0.411342	chr16	375303	381302	-	intron (transcript:ENST00000431232, intron 1 of 12)	-3087
eRNA_3710	0.288944	0.0895123	0.247202	chr9	14211433	14217432	-	intron (transcript:ENST00000636063, intron 2 of 4)	-33630
eRNA_3712	0.290295	0.0439892	0.157927	chr12	121775861	121781860	-	TTS (transcript:ENST00000546227)	14500
eRNA_3715	0.2908	0.0282055	0.121205	chr20	47273431	47279430	-	exon (transcript:ENST00000619049, exon 11 of 15)	22470
eRNA_3716	0.290821	0.0878392	0.243949	chr2	158997163	159003162	+	intron (transcript:ENST00000263635, intron 1 of 26)	31491
eRNA_3723	0.296849	0.0389314	0.145425	chr17	35009069	35015068	+	exon (transcript:ENST00000593039, exon 7 of 7)	-6592
eRNA_3724	0.297268	0.160059	0.355357	chr5	14769908	14775907	+	intron (transcript:ENST00000284268, intron 1 of 11)	91357
eRNA_3725	0.29746	0.00384845	0.0420787	chr1	8461546	8467545	+	intron (transcript:ENST00000377464, intron 5 of 16)	38907
eRNA_3727	0.299016	0.0550113	0.180001	chr21	29351537	29357536	+	intron (transcript:ENST00000504298, intron 2 of 3)	2902
eRNA_3729	0.299655	0.00550922	0.0504914	chr1	25491627	25497626	+	intron (transcript:ENST00000374343, intron 10 of 10)	-48954
eRNA_3732	0.301682	0.135396	0.319823	chr20	47238632	47244631	-	intron (transcript:ENST00000360911, intron 14 of 21)	57269
eRNA_3733	0.301815	0.123702	0.301285	chr5	119287535	119293534	-	intron (transcript:ENST00000274456, intron 1 of 1)	16097
eRNA_3734	0.301843	0.0505927	0.171009	chr11	67365156	67371155	-	intron (transcript:ENST00000533438, intron 1 of 2)	5429
eRNA_3735	0.301993	0.180849	0.383256	chr6	110626216	110632215	+	intron (transcript:ENST00000413605, intron 5 of 11)	151308
eRNA_3737	0.302694	0.118031	0.294769	chr15	57388055	57394054	+	intron (transcript:ENST00000281282, intron 1 of 18)	14549
eRNA_3742	0.304337	0.020078	0.0985425	chr4	41653941	41659940	-	intron (transcript:ENST00000509277, intron 7 of 20)	35857
eRNA_3754	0.31051	0.158728	0.35313	chr7	51135798	51141797	-	intron (transcript:ENST00000395540, intron 5 of 7)	52146
eRNA_3756	0.311107	0.124182	0.302269	chr15	57454959	57460958	+	intron (transcript:ENST00000281282, intron 7 of 18)	81453
eRNA_3758	0.312532	0.0423491	0.153648	chr1	8626663	8632662	-	intron (transcript:ENST00000400908, intron 2 of 22)	-5282
eRNA_3761	0.312923	0.0378993	0.143354	chr12	112248194	112254193	+	intron (transcript:ENST00000377560, intron 23 of 75)	-5607
eRNA_3763	0.313489	0.124364	0.302406	chr11	130120767	130126766	+	exon (transcript:ENST00000338167, exon 7 of 17)	-35796
eRNA_3768	0.315735	0.0230463	0.107192	chr2	71115448	71121447	-	intron (transcript:ENST00000413592, intron 1 of 1)	6004
eRNA_3782	0.320986	0.24863	0.461851	chr6	26128183	26134182	+	intron (transcript:ENST00000377791, intron 1 of 1)	6979
eRNA_3785	0.321829	0.218129	0.42858	chr5	55435644	55441643	+	intron (transcript:ENST00000307259, intron 4 of 5)	22587
eRNA_3791	0.325211	0.0773195	0.225659	chr14	61393657	61399656	+	intron (transcript:ENST00000553726, intron 2 of 6)	5962
eRNA_3795	0.326308	0.0158232	0.085821	chr8	144456997	144462996	-	intron (transcript:ENST00000526887, intron 2 of 4)	2865
eRNA_3797	0.326585	0.133279	0.317174	chr6	110625573	110631572	+	intron (transcript:ENST00000413605, intron 5 of 11)	150665
eRNA_3798	0.32661	0.0447592	0.159144	chr4	139977197	139983196	-	intron (transcript:ENST00000509479, intron 1 of 4)	-90144
eRNA_3800	0.327549	0.0182195	0.093336	chr10	825633	831632	-	intron (transcript:ENST00000612396, intron 11 of 17)	-3388
eRNA_3806	0.329403	0.0345467	0.136606	chr1	58688647	58694646	-	intron (transcript:ENST00000472487, intron 3 of 19)	8446
eRNA_3807	0.330192	0.161395	0.357273	chr14	90720830	90726829	+	intron (transcript:ENST00000557766, intron 4 of 6)	26496
eRNA_3809	0.331348	0.548424	0.733797	chr6	44786496	44792495	-	Intergenic	166015
eRNA_3819	0.341057	0.172666	0.371997	chr4	184775573	184781572	-	intron (transcript:ENST00000507295, intron 4 of 19)	-4699
eRNA_3820	0.341345	0.0254391	0.114463	chr22	20880556	20886555	-	exon (transcript:ENST00000439214, exon 4 of 5)	7659
eRNA_3821	0.34257	0.109593	0.280708	chr5	149629513	149635512	+	exon (transcript:ENST00000333677, exon 13 of 13)	51039
eRNA_3822	0.342733	0.146706	0.335968	chr1	184594493	184600492	-	intron (transcript:ENST00000235307, intron 4 of 5)	157415
eRNA_3829	0.344605	0.102773	0.268833	chr1	2145111	2151110	-	intron (transcript:ENST00000400921, intron 4 of 14)	-2831
eRNA_3833	0.345456	0.150269	0.341358	chr1	85356191	85362190	-	intron (transcript:ENST00000426972, intron 2 of 6)	45338
eRNA_3836	0.346178	0.192576	0.397598	chr3	195614011	195620010	-	Intergenic	-32805
eRNA_3842	0.347823	0.410062	0.619984	chr4	1161447	1167446	+	Intergenic	-3332
eRNA_3846	0.350993	0.306034	0.522087	chr12	111066361	111072360	+	intron (transcript:ENST00000261726, intron 1 of 21)	-30086
eRNA_3847	0.351313	0.298473	0.514972	chr14	67682411	67688410	-	intron (transcript:ENST00000428130, intron 4 of 5)	4957
eRNA_3854	0.353812	0.0217679	0.103656	chr7	234634	240633	-	intron (transcript:ENST00000313766, intron 3 of 9)	-8076
eRNA_3858	0.35515	0.154407	0.34717	chr5	76493514	76499513	+	intron (transcript:ENST00000514350, intron 2 of 21)	-50896
eRNA_3862	0.357588	0.322598	0.536545	chr14	67643035	67649034	-	intron (transcript:ENST00000261783, intron 4 of 7)	11177
eRNA_3864	0.358249	0.0857018	0.240002	chr9	136858169	136864168	-	TTS (transcript:ENST00000371649)	5098
eRNA_3866	0.361139	0.0765764	0.224126	chr19	38078759	38084758	-	exon (transcript:ENST00000222345, exon 3 of 22)	27775
eRNA_3867	0.361301	0.00242487	0.0358135	chr1	8399407	8405406	-	intron (transcript:ENST00000377464, intron 6 of 16)	21260
eRNA_3868	0.361469	0.0799175	0.230254	chr19	49165202	49171201	+	intron (transcript:ENST00000427978, intron 4 of 23)	10386
eRNA_3869	0.361518	0.0146723	0.0824685	chr1	8598819	8604818	-	intron (transcript:ENST00000514428, intron 1 of 2)	22562
eRNA_3873	0.362741	0.0175766	0.0910114	chr15	98728867	98734866	+	intron (transcript:ENST00000558355, intron 1 of 1)	24035
eRNA_3874	0.363514	0.0462933	0.162265	chr17	50389456	50395455	+	exon (transcript:ENST00000225972, exon 4 of 7)	-3983
eRNA_3876	0.364057	0.162167	0.358214	chr5	55427121	55433120	+	intron (transcript:ENST00000307259, intron 4 of 5)	14064
eRNA_3879	0.365631	0.0572029	0.184774	chr2	96798208	96804207	+	intron (transcript:ENST00000377075, intron 5 of 6)	-15038
eRNA_3881	0.36592	0.343849	0.556923	chr4	1176038	1182037	-	intron (transcript:ENST00000502483, intron 2 of 3)	-5826
eRNA_3883	0.366523	0.0158574	0.0858373	chr15	98729552	98735551	+	intron (transcript:ENST00000558355, intron 1 of 1)	24720
eRNA_3884	0.366551	0.0285008	0.121603	chr2	233460614	233466613	-	intron (transcript:ENST00000264057, intron 26 of 29)	25848
eRNA_3887	0.368143	0.335727	0.548313	chr1	40306776	40312775	-	TTS (transcript:ENST00000417105)	-5274
eRNA_3890	0.368838	0.0636474	0.197996	chr15	40047787	40053786	-	Intergenic	-11598
eRNA_3892	0.369572	0.144831	0.333241	chr16	68769537	68775536	+	intron (transcript:ENST00000612417, intron 2 of 13)	30056
eRNA_3894	0.370726	0.120405	0.296685	chr8	19434540	19440539	-	intron (transcript:ENST00000522854, intron 4 of 7)	-61917
eRNA_3895	0.370899	0.0683005	0.207893	chr19	49163089	49169088	+	exon (transcript:ENST00000252826, exon 3 of 25)	8273
eRNA_3896	0.371616	0.0287982	0.122437	chr3	66410076	66416075	-	intron (transcript:ENST00000383703, intron 5 of 19)	87857
eRNA_3899	0.37299	0.259708	0.473631	chr2	162012898	162018897	+	intron (transcript:ENST00000360534, intron 18 of 25)	-57359
eRNA_3900	0.373005	0.190494	0.395147	chr1	161071838	161077837	-	intron (transcript:ENST00000368012, intron 4 of 8)	-4867
eRNA_3901	0.373108	0.0361246	0.1395	chr2	235741488	235747487	-	intron (transcript:ENST00000409538, intron 4 of 16)	31307
eRNA_3905	0.374905	0.0387583	0.144931	chr4	140097096	140103095	+	intron (transcript:ENST00000509479, intron 1 of 4)	-27920
eRNA_3906	0.375164	0.364881	0.576128	chr2	130621681	130627680	+	intron (transcript:ENST00000409602, intron 6 of 14)	13199
eRNA_3908	0.375865	0.295421	0.511124	chr2	99698013	99704012	-	intron (transcript:ENST00000317233, intron 10 of 23)	-122642
eRNA_3909	0.375995	0.0887748	0.246027	chr10	62089570	62095569	+	exon (transcript:ENST00000309334, exon 7 of 7)	43358
eRNA_3910	0.376368	0.0466423	0.162824	chr3	133817984	133823983	+	exon (transcript:ENST00000466490, exon 8 of 8)	15368
eRNA_3911	0.376811	0.0515018	0.172873	chr2	96798891	96804890	+	intron (transcript:ENST00000377075, intron 5 of 6)	-14355
eRNA_3919	0.378101	0.132441	0.316138	chr5	38541788	38547787	-	intron (transcript:ENST00000263409, intron 1 of 19)	11849
eRNA_3925	0.380173	0.128819	0.309784	chr5	38541164	38547163	-	intron (transcript:ENST00000263409, intron 1 of 19)	12473
eRNA_3927	0.381033	0.24525	0.458177	chr2	100003792	100009791	-	TTS (transcript:ENST00000441400)	97739
eRNA_3930	0.381498	0.015375	0.0842464	chr1	184533493	184539492	+	intron (transcript:ENST00000235307, intron 3 of 5)	128155
eRNA_3931	0.381935	0.0109607	0.0710964	chr2	101035309	101041308	+	intron (transcript:ENST00000409318, intron 7 of 19)	35569
eRNA_3934	0.383332	0.0199063	0.0981875	chr3	58085787	58091786	+	intron (transcript:ENST00000429972, intron 4 of 45)	10457
eRNA_3937	0.385266	0.00102348	0.0239643	chr1	50617988	50623987	+	intron (transcript:ENST00000396153, intron 8 of 18)	159518
eRNA_3939	0.385639	0.0858008	0.240002	chr19	4331992	4337991	-	intron (transcript:ENST00000594605, intron 1 of 12)	3818
eRNA_3940	0.386184	0.0746557	0.220564	chr16	27488706	27494705	-	intron (transcript:ENST00000561623, intron 19 of 36)	-3474
eRNA_3941	0.38684	0.211252	0.420577	chr10	59281716	59287715	+	intron (transcript:ENST00000614220, intron 5 of 13)	2568
eRNA_3943	0.387009	0.211027	0.42031	chr10	59281710	59287709	+	intron (transcript:ENST00000614220, intron 5 of 13)	2562
eRNA_3944	0.387022	0.0217161	0.103616	chr6	42766511	42772510	+	intron (transcript:ENST00000614467, intron 1 of 14)	-12517
eRNA_3946	0.387811	0.0409128	0.149681	chr4	139981135	139987134	-	intron (transcript:ENST00000509479, intron 1 of 4)	-94082
eRNA_3948	0.388356	0.0833727	0.235683	chr19	4331868	4337867	-	intron (transcript:ENST00000594605, intron 1 of 12)	3942
eRNA_3950	0.389081	0.0785254	0.227029	chr5	119307369	119313368	-	intron (transcript:ENST00000274456, intron 1 of 1)	-3737
eRNA_3954	0.391966	0.0591365	0.188608	chr8	19585147	19591146	-	intron (transcript:ENST00000332246, intron 2 of 9)	13719
eRNA_3964	0.394511	0.0897872	0.24734	chr3	47616706	47622705	-	intron (transcript:ENST00000254480, intron 25 of 27)	-15028
eRNA_3965	0.394648	0.158354	0.352551	chr6	134028597	134034596	-	intron (transcript:ENST00000275230, intron 1 of 4)	21040
eRNA_3970	0.396588	0.0165627	0.0880329	chr8	86414276	86420275	+	intron (transcript:ENST00000517970, intron 9 of 24)	-18183
eRNA_3976	0.399277	0.340999	0.553726	chr3	189978337	189984336	-	intron (transcript:ENST00000427335, intron 8 of 14)	135312
eRNA_3981	0.401182	0.0072344	0.0579098	chr8	430214	436213	-	intron (transcript:ENST00000382824, intron 4 of 10)	18130
eRNA_3982	0.401465	0.0371596	0.142065	chr8	142732709	142738708	-	exon (transcript:ENST00000336138, exon 2 of 2)	6703
eRNA_3983	0.401491	0.00773723	0.0595171	chr2	170993014	170999013	+	intron (transcript:ENST00000521943, intron 20 of 20)	67487
eRNA_3984	0.401677	0.0163003	0.0871937	chr13	113079404	113085403	+	intron (transcript:ENST00000421756, intron 16 of 27)	-3785
eRNA_3988	0.40481	0.0170963	0.0897838	chr16	66611438	66617437	+	TTS (transcript:ENST00000361909)	8916
eRNA_3989	0.405017	0.55875	0.740896	chr2	13628451	13634450	+	Intergenic	-899491
eRNA_3990	0.405101	0.0162251	0.0871937	chr13	113077002	113083001	+	intron (transcript:ENST00000421756, intron 15 of 27)	5534
eRNA_3993	0.406818	0.0191426	0.0963543	chr7	237351	243350	-	intron (transcript:ENST00000313766, intron 3 of 9)	-10793
eRNA_3996	0.407929	0.0653334	0.201672	chr10	62088708	62094707	+	exon (transcript:ENST00000309334, exon 7 of 7)	42496
eRNA_4002	0.409606	0.00553262	0.0504914	chr20	48929352	48935351	+	intron (transcript:ENST00000371917, intron 1 of 38)	10461
eRNA_4012	0.41605	0.0507352	0.171138	chr16	1699544	1705543	+	TTS (transcript:ENST00000562569)	-3640
eRNA_4014	0.416468	0.0253949	0.114456	chr4	185224875	185230874	+	intron (transcript:ENST00000264694, intron 1 of 18)	17795
eRNA_4016	0.417105	0.0488035	0.167446	chr6	3399532	3405531	-	intron (transcript:ENST00000436008, intron 3 of 10)	36887
eRNA_4019	0.417381	0.0340809	0.135309	chr1	37496257	37502256	-	intron (transcript:ENST00000448519, intron 5 of 7)	15013
eRNA_4023	0.418166	0.0474795	0.164411	chr12	64628302	64634301	+	intron (transcript:ENST00000542104, intron 1 of 4)	2957
eRNA_4024	0.418276	0.0474107	0.164411	chr12	64628318	64634317	+	intron (transcript:ENST00000542104, intron 1 of 4)	2973
eRNA_4030	0.422433	0.0175715	0.0910114	chr9	136800048	136806047	+	TTS (transcript:ENST00000414656)	-4896
eRNA_4040	0.428509	0.0270383	0.118934	chr8	19700033	19706032	-	intron (transcript:ENST00000523262, intron 1 of 2)	-20449
eRNA_4043	0.429176	0.00491362	0.0476472	chr11	1293698	1299697	-	intron (transcript:ENST00000525159, intron 1 of 4)	6093
eRNA_4049	0.430977	0.0334612	0.133845	chr4	40619958	40625957	-	intron (transcript:ENST00000505220, intron 1 of 3)	6907
eRNA_4050	0.432222	0.0230305	0.107192	chr9	93523144	93529143	+	intron (transcript:ENST00000277165, intron 7 of 17)	-6012
eRNA_4053	0.434398	0.102751	0.268833	chr11	17326425	17332424	+	intron (transcript:ENST00000527735, intron 2 of 3)	17343
eRNA_4056	0.440863	0.248547	0.461851	chr12	56780630	56786629	+	intron (transcript:ENST00000322165, intron 3 of 4)	20305
eRNA_4061	0.443543	0.0188461	0.0953229	chr16	28145331	28151330	-	intron (transcript:ENST00000304658, intron 8 of 23)	21571
eRNA_4065	0.445317	0.0305238	0.126562	chr21	42702616	42708615	-	intron (transcript:ENST00000349112, intron 2 of 15)	36143
eRNA_4072	0.448939	0.118279	0.294947	chr5	60459982	60465981	+	intron (transcript:ENST00000515835, intron 1 of 4)	-24732
eRNA_4076	0.449702	0.057919	0.185999	chr8	133276607	133282606	-	intron (transcript:ENST00000522476, intron 1 of 13)	16930
eRNA_4079	0.453716	0.0995237	0.264181	chr21	42687029	42693028	+	intron (transcript:ENST00000398229, intron 2 of 15)	36215
eRNA_4081	0.454057	0.0284578	0.121603	chr4	76752340	76758339	-	intron (transcript:ENST00000296043, intron 7 of 10)	3135
eRNA_4082	0.454167	0.0934855	0.25421	chr5	168392192	168398191	+	intron (transcript:ENST00000521089, intron 3 of 22)	-11088
eRNA_4084	0.454882	0.0280839	0.120899	chr4	76752444	76758443	-	intron (transcript:ENST00000296043, intron 7 of 10)	3031
eRNA_4086	0.455545	0.0303231	0.126313	chr19	44848723	44854722	+	intron (transcript:ENST00000252485, intron 1 of 5)	5196
eRNA_4091	0.461762	0.0261312	0.115924	chr4	76751590	76757589	-	exon (transcript:ENST00000296043, exon 7 of 11)	3885
eRNA_4093	0.463121	0.0944905	0.255812	chr2	11577446	11583445	+	intron (transcript:ENST00000381483, intron 6 of 10)	-4328
eRNA_4094	0.463478	0.0142546	0.0812611	chr16	72786153	72792152	+	exon (transcript:ENST00000563328, exon 5 of 5)	-16846
eRNA_4095	0.464619	0.095735	0.257872	chr2	218340521	218346520	+	exon (transcript:ENST00000273077, exon 8 of 10)	8817
eRNA_4096	0.464969	0.0997351	0.264345	chr10	59353959	59359958	-	intron (transcript:ENST00000614220, intron 1 of 13)	5502
eRNA_4097	0.46605	0.107382	0.277265	chr3	131539590	131545589	+	exon (transcript:ENST00000429747, exon 15 of 16)	24758
eRNA_4098	0.467488	0.0838108	0.236087	chr9	87680980	87686979	+	intron (transcript:ENST00000358077, intron 20 of 25)	-41540
eRNA_4099	0.467692	0.0611169	0.192747	chr9	116856991	116862990	+	intron (transcript:ENST00000373986, intron 9 of 20)	172647
eRNA_4100	0.468252	0.146874	0.336192	chr1	226155809	226161808	+	intron (transcript:ENST00000366812, intron 5 of 7)	10805
eRNA_4102	0.469747	0.000341141	0.0128652	chr2	170995855	171001854	-	intron (transcript:ENST00000521943, intron 18 of 20)	68082
eRNA_4107	0.473539	0.0573436	0.185077	chr13	24180882	24186881	+	intron (transcript:ENST00000382095, intron 1 of 11)	23133
eRNA_4109	0.474658	0.067734	0.20669	chr6	26639395	26645394	-	intron (transcript:ENST00000480036, intron 2 of 2)	9102
eRNA_4110	0.474695	0.175547	0.375265	chr2	99767684	99773683	-	intron (transcript:ENST00000317233, intron 7 of 23)	-192313
eRNA_4113	0.475775	0.0136541	0.0794456	chr3	44343346	44349345	+	intron (transcript:ENST00000444602, intron 1 of 4)	7585
eRNA_4114	0.476233	0.0152115	0.0837415	chr10	87077780	87083779	+	intron (transcript:ENST00000277865, intron 1 of 12)	-13382
eRNA_4118	0.47784	0.115316	0.290561	chr22	44993856	44999855	-	intron (transcript:ENST00000403565, intron 2 of 13)	6764
eRNA_4120	0.479677	0.0147087	0.0824685	chr21	36748571	36754570	+	exon (transcript:ENST00000399120, exon 12 of 12)	39004
eRNA_4121	0.479811	0.10215	0.267729	chr8	101629507	101635506	+	intron (transcript:ENST00000251808, intron 11 of 15)	-54041
eRNA_4123	0.48056	0.0305331	0.126562	chr10	919344	925343	-	intron (transcript:ENST00000612396, intron 1 of 17)	9281
eRNA_4127	0.482164	0.514411	0.710349	chr2	13558777	13564776	+	Intergenic	843538
eRNA_4128	0.482257	0.167301	0.365353	chr12	111150521	111156520	+	intron (transcript:ENST00000397643, intron 2 of 7)	54074
eRNA_4129	0.482329	0.0275351	0.119826	chr14	29892829	29898828	-	intron (transcript:ENST00000616995, intron 1 of 18)	31684
eRNA_4131	0.483669	0.0461303	0.162265	chr10	61960647	61966646	+	intron (transcript:ENST00000279873, intron 3 of 9)	62346
eRNA_4133	0.484545	0.0209601	0.101318	chr13	98412760	98418759	+	intron (transcript:ENST00000319562, intron 16 of 26)	-15284
eRNA_4142	0.489582	0.0102655	0.0688244	chr16	72787245	72793244	+	exon (transcript:ENST00000563328, exon 5 of 5)	-15754
eRNA_4146	0.493131	0.0120548	0.0751468	chr8	86357748	86363747	+	intron (transcript:ENST00000517970, intron 1 of 24)	-13294
eRNA_4147	0.493449	0.169681	0.36834	chr2	99620518	99626517	-	intron (transcript:ENST00000317233, intron 12 of 23)	-45147
eRNA_4148	0.494395	0.0432273	0.156126	chr16	596748	602747	+	intron (transcript:ENST00000539661, intron 2 of 6)	9415
eRNA_4150	0.494592	0.172669	0.371997	chr14	37588453	37594452	-	exon (transcript:ENST00000250448, exon 2 of 2)	3582
eRNA_4151	0.495451	0.00902303	0.0650308	chr19	40822644	40828643	+	Intergenic	-14516
eRNA_4157	0.50094	0.0612557	0.193003	chr9	117286192	117292191	+	intron (transcript:ENST00000361477, intron 2 of 22)	12206
eRNA_4158	0.502195	0.173047	0.372311	chr2	100012919	100018918	-	intron (transcript:ENST00000409579, intron 3 of 24)	88612
eRNA_4161	0.503732	0.00241698	0.0358071	chr1	10775103	10781102	-	intron (transcript:ENST00000344008, intron 1 of 15)	18546
eRNA_4163	0.505032	0.00735533	0.0579098	chr13	75811998	75817997	+	intron (transcript:ENST00000497947, intron 6 of 6)	-8713
eRNA_4168	0.507124	0.0156122	0.0851126	chr3	123113359	123119358	+	intron (transcript:ENST00000316218, intron 8 of 16)	49010
eRNA_4170	0.508148	0.00688445	0.0565802	chr13	75812406	75818405	+	intron (transcript:ENST00000497947, intron 6 of 6)	-8305
eRNA_4173	0.508469	0.026052	0.115923	chr4	40616552	40622551	-	intron (transcript:ENST00000505220, intron 1 of 3)	10313
eRNA_4174	0.509214	0.0342217	0.135755	chr17	2998236	3004235	-	intron (transcript:ENST00000254695, intron 14 of 24)	-35340
eRNA_4175	0.50927	0.00508999	0.0487826	chr1	61945795	61951794	+	intron (transcript:ENST00000490547, intron 2 of 2)	-3281
eRNA_4177	0.509999	0.151559	0.343315	chr5	1926817	1932816	+	Intergenic	42484
eRNA_4189	0.516721	0.0362079	0.139709	chr10	73547205	73553204	-	intron (transcript:ENST00000451492, intron 3 of 4)	-23447
eRNA_4190	0.516747	0.112273	0.285591	chr6	34538031	34544030	-	exon (transcript:ENST00000544425, exon 3 of 5)	15284
eRNA_4192	0.517455	0.00656108	0.0552512	chr10	60171328	60177327	-	intron (transcript:ENST00000373827, intron 19 of 43)	-7431
eRNA_4206	0.524312	0.119528	0.295787	chr2	100051150	100057149	-	intron (transcript:ENST00000409579, intron 3 of 24)	50381
eRNA_4207	0.525567	0.118286	0.294947	chr2	99945170	99951169	-	intron (transcript:ENST00000317233, intron 6 of 23)	156361
eRNA_4209	0.525951	0.012696	0.0768052	chr4	76736164	76742163	-	exon (transcript:ENST00000296043, exon 5 of 11)	19311
eRNA_4210	0.526263	0.0126504	0.0768052	chr4	76735936	76741935	-	exon (transcript:ENST00000296043, exon 5 of 11)	19539
eRNA_4211	0.52683	0.00393704	0.0423717	chr21	42545580	42551579	-	intron (transcript:ENST00000352133, intron 9 of 19)	13355
eRNA_4212	0.528044	0.0286183	0.121996	chr1	11154141	11160140	+	intron (transcript:ENST00000361445, intron 30 of 57)	12716
eRNA_4214	0.531695	0.00462484	0.0461522	chr1	8661367	8667366	-	intron (transcript:ENST00000400908, intron 1 of 22)	-7995
eRNA_4220	0.532845	0.0349926	0.137489	chr4	76593097	76599096	+	intron (transcript:ENST00000296043, intron 2 of 10)	-41527
eRNA_4221	0.533232	0.0254988	0.11451	chr5	76562590	76568589	+	intron (transcript:ENST00000514350, intron 3 of 21)	18180
eRNA_4228	0.536432	0.00178363	0.031246	chr15	98795582	98801581	+	intron (transcript:ENST00000558355, intron 1 of 1)	90750
eRNA_4231	0.537564	0.0145805	0.0824685	chr4	76638381	76644380	+	intron (transcript:ENST00000425645, intron 3 of 3)	3757
eRNA_4235	0.540199	0.0333835	0.133757	chr8	128038429	128044428	+	Intergenic	-28732
eRNA_4236	0.541448	0.00281309	0.0371368	chr13	75810573	75816572	+	intron (transcript:ENST00000497947, intron 6 of 6)	9252
eRNA_4237	0.542309	0.156884	0.349927	chr4	95125051	95131050	+	intron (transcript:ENST00000394931, intron 5 of 9)	23695
eRNA_4244	0.546936	0.306327	0.522333	chr8	142680787	142686786	+	Intergenic	3329
eRNA_4246	0.548896	0.115847	0.291592	chr2	99895518	99901517	-	intron (transcript:ENST00000317233, intron 6 of 23)	206013
eRNA_4247	0.549192	0.00438939	0.0443777	chr10	60171833	60177832	-	intron (transcript:ENST00000373827, intron 19 of 43)	-7936
eRNA_4248	0.549389	0.000238367	0.0119256	chr4	41368731	41374730	+	intron (transcript:ENST00000509638, intron 1 of 6)	10915
eRNA_4254	0.555104	0.312502	0.527801	chr19	15910882	15916881	+	exon (transcript:ENST00000620614, exon 12 of 12)	9325
eRNA_4255	0.555167	0.0401472	0.14826	chr12	32300418	32306417	+	intron (transcript:ENST00000548411, intron 3 of 8)	-24985
eRNA_4257	0.555596	0.117617	0.294043	chr12	111088285	111094284	+	intron (transcript:ENST00000261726, intron 1 of 21)	-8162
eRNA_4261	0.559674	0.0414451	0.151168	chr12	97509965	97515964	+	Intergenic	17032
eRNA_4263	0.560439	0.0746375	0.220564	chr6	138275094	138281093	-	intron (transcript:ENST00000251691, intron 12 of 33)	-59602
eRNA_4265	0.561368	0.193158	0.398171	chr15	45507019	45513018	-	intron (transcript:ENST00000261867, intron 3 of 7)	12789
eRNA_4267	0.563357	0.0736829	0.218551	chr6	138275816	138281815	-	intron (transcript:ENST00000251691, intron 13 of 33)	-60324
eRNA_4273	0.566782	0.000479077	0.0151287	chr2	74090719	74096718	-	intron (transcript:ENST00000305799, intron 9 of 10)	54187
eRNA_4276	0.56975	0.0506615	0.171009	chr15	89148843	89154842	-	TTS (transcript:ENST00000565066)	60001
eRNA_4277	0.571142	0.0116256	0.0733977	chr21	46486375	46492374	+	intron (transcript:ENST00000400274, intron 2 of 37)	26903
eRNA_4279	0.571497	0.0114401	0.0730216	chr21	46486966	46492965	+	intron (transcript:ENST00000400274, intron 2 of 37)	27494
eRNA_4281	0.572861	0.0845687	0.237664	chr2	100070267	100076266	-	intron (transcript:ENST00000409579, intron 3 of 24)	31264
eRNA_4284	0.575187	0.110474	0.282512	chr2	100013862	100019861	-	intron (transcript:ENST00000409579, intron 3 of 24)	87669
eRNA_4288	0.578376	0.0622736	0.194986	chr13	44456066	44462065	-	intron (transcript:ENST00000472477, intron 1 of 2)	15185
eRNA_4293	0.582563	0.0322017	0.131212	chr15	89098774	89104773	+	intron (transcript:ENST00000565973, intron 2 of 14)	13343
eRNA_4294	0.583155	0.0227198	0.106236	chr22	50400691	50406690	+	intron (transcript:ENST00000612753, intron 3 of 23)	-15752
eRNA_4296	0.583273	0.0479169	0.165231	chr12	62798965	62804964	-	exon (transcript:ENST00000228705, exon 3 of 10)	133073
eRNA_4297	0.583681	0.312649	0.527863	chr10	46057650	46063649	-	Intergenic	-14380
eRNA_4316	0.597388	0.00103331	0.0240771	chr19	44862301	44868300	+	exon (transcript:ENST00000252483, exon 2 of 9)	-6553
eRNA_4318	0.59798	0.0293304	0.123388	chr21	36236854	36242853	-	exon (transcript:ENST00000399151, exon 18 of 37)	-64038
eRNA_4319	0.599004	0.0235866	0.109071	chr6	136354584	136360583	-	intron (transcript:ENST00000454590, intron 16 of 18)	-67732
eRNA_4320	0.599609	0.148737	0.339787	chr6	35688802	35694801	-	intron (transcript:ENST00000536438, intron 2 of 11)	-2859
eRNA_4322	0.602359	0.0528922	0.176185	chr8	101581983	101587982	+	intron (transcript:ENST00000251808, intron 7 of 15)	92224
eRNA_4326	0.604136	0.0495324	0.16874	chr8	101596589	101602588	+	intron (transcript:ENST00000251808, intron 8 of 15)	-86959
eRNA_4327	0.60449	0.0018266	0.0315335	chr12	121229466	121235465	+	exon (transcript:ENST00000337233, exon 9 of 12)	22300
eRNA_4329	0.606899	0.00296279	0.0383326	chr1	817368	823367	+	Intergenic	59456
eRNA_4335	0.619624	0.00381877	0.0418495	chr1	818630	824629	+	Intergenic	60718
eRNA_4336	0.619761	0.00381441	0.0418495	chr1	818545	824544	+	Intergenic	60633
eRNA_4338	0.620933	0.0933561	0.25421	chr7	3367765	3373764	-	intron (transcript:ENST00000615806, intron 1 of 45)	-68312
eRNA_4340	0.624371	0.000343072	0.0128652	chr1	10782790	10788789	-	intron (transcript:ENST00000344008, intron 1 of 15)	10859
eRNA_4346	0.63245	0.0353144	0.137702	chr5	80244692	80250691	-	intron (transcript:ENST00000512721, intron 1 of 11)	8323
eRNA_4349	0.637479	0.022245	0.10479	chr20	57700746	57706745	-	intron (transcript:ENST00000395819, intron 1 of 4)	6015
eRNA_4350	0.637499	0.0543035	0.179146	chr6	138284106	138290105	-	exon (transcript:ENST00000251691, exon 17 of 34)	-68614
eRNA_4351	0.638702	0.00891598	0.064708	chr8	19421131	19427130	-	intron (transcript:ENST00000522854, intron 4 of 7)	-48508
eRNA_4353	0.63917	0.00190445	0.0317409	chr16	20682195	20688194	-	exon (transcript:ENST00000307493, exon 2 of 13)	6062
eRNA_4355	0.643293	0.008532	0.0628448	chr3	123494057	123500056	-	intron (transcript:ENST00000383657, intron 6 of 6)	3637
eRNA_4362	0.648177	0.00048425	0.0151922	chr21	46551721	46557720	-	intron (transcript:ENST00000400274, intron 27 of 37)	48173
eRNA_4365	0.657499	0.030757	0.12738	chr4	142127584	142133583	-	intron (transcript:ENST00000511838, intron 11 of 17)	175249
eRNA_4369	0.659927	0.0729941	0.21732	chr15	45067408	45073407	-	intron (transcript:ENST00000267814, intron 7 of 8)	3641
eRNA_4371	0.660571	0.0683447	0.207893	chr3	131789858	131795857	-	intron (transcript:ENST00000511604, intron 5 of 18)	132724
eRNA_4373	0.662295	0.00606374	0.0528239	chr21	36242637	36248636	-	exon (transcript:ENST00000399151, exon 19 of 37)	-69821
eRNA_4375	0.666434	0.0822951	0.234201	chr8	101410645	101416644	-	Intergenic	-15711
eRNA_4377	0.669651	0.00354183	0.0406628	chr4	169113510	169119509	+	exon (transcript:ENST00000284637, exon 10 of 12)	-85285
eRNA_4380	0.670961	0.0627348	0.195919	chr2	99994967	100000966	-	intron (transcript:ENST00000317233, intron 6 of 23)	106564
eRNA_4382	0.674031	0.000182176	0.0108281	chr7	151752163	151758162	-	intron (transcript:ENST00000287878, intron 3 of 15)	-18848
eRNA_4387	0.680521	0.00161437	0.0301517	chr6	144333134	144339133	-	intron (transcript:ENST00000628146, intron 1 of 5)	-2832
eRNA_4390	0.681926	0.00211925	0.0336835	chr20	41530113	41536112	-	TTS (transcript:ENST00000440647)	-33795
eRNA_4392	0.684813	0.0055444	0.0504914	chr21	36242227	36248226	-	exon (transcript:ENST00000399151, exon 19 of 37)	-69411
eRNA_4398	0.695107	0.21149	0.420877	chr14	19420666	19426665	+	exon (transcript:ENST00000621705, exon 2 of 2)	2690
eRNA_4401	0.69745	0.0129902	0.077457	chr2	8990628	8996627	-	intron (transcript:ENST00000462696, intron 1 of 6)	10038
eRNA_4411	0.709378	0.003491	0.0406582	chr6	136361277	136367276	-	intron (transcript:ENST00000454590, intron 11 of 18)	-74425
eRNA_4420	0.715531	0.00499097	0.0480093	chr4	169094113	169100112	+	intron (transcript:ENST00000284637, intron 11 of 11)	86682
eRNA_4423	0.720114	0.0160662	0.0865517	chr18	74254772	74260771	+	intron (transcript:ENST00000494131, intron 3 of 5)	30265
eRNA_4425	0.721349	0.127346	0.307751	chr8	27460013	27466012	-	exon (transcript:ENST00000240132, exon 6 of 7)	12490
eRNA_4426	0.721587	0.0127182	0.0768052	chr6	18403495	18409494	+	intron (transcript:ENST00000259939, intron 2 of 7)	19144
eRNA_4430	0.730006	0.0980209	0.261483	chr15	45526799	45532798	-	Intergenic	-6991
eRNA_4432	0.731031	0.0104642	0.0693687	chr1	46184781	46190780	-	TTS (transcript:ENST00000371992)	10663
eRNA_4444	0.746361	0.0008166	0.0216031	chr2	235533578	235539577	+	intron (transcript:ENST00000402604, intron 1 of 4)	12253
eRNA_4454	0.761779	0.188222	0.392124	chr14	19424224	19430223	+	intron (transcript:ENST00000547848, intron 3 of 10)	6248
eRNA_4455	0.762613	0.00649334	0.0547923	chr20	57661249	57667248	-	intron (transcript:ENST00000265626, intron 1 of 3)	26376
eRNA_4457	0.765153	0.00113173	0.0252664	chr1	46399256	46405255	+	intron (transcript:ENST00000243167, intron 2 of 14)	7990
eRNA_4461	0.769819	0.00647103	0.0547923	chr20	57660995	57666994	-	intron (transcript:ENST00000265626, intron 1 of 3)	26630
eRNA_4474	0.780889	0.000621735	0.0183088	chr21	46495674	46501673	+	exon (transcript:ENST00000466639, exon 5 of 20)	36202
eRNA_4476	0.788707	0.0010531	0.0241016	chr3	191372579	191378578	-	exon (transcript:ENST00000392456, exon 6 of 12)	-45042
eRNA_4478	0.795176	0.0157603	0.0855761	chr13	106489763	106495762	-	exon (transcript:ENST00000245323, exon 5 of 5)	13951
eRNA_4483	0.798503	0.00217747	0.0339347	chr1	220798846	220804845	+	intron (transcript:ENST00000407981, intron 3 of 5)	5090
eRNA_4484	0.799109	0.0519875	0.174076	chr12	56767986	56773985	+	intron (transcript:ENST00000554155, intron 2 of 2)	7661
eRNA_4496	0.809546	0.0014511	0.0287913	chr8	80069579	80075578	-	intron (transcript:ENST00000518937, intron 1 of 7)	8238
eRNA_4497	0.81113	0.0117528	0.0738393	chr14	37708729	37714728	+	intron (transcript:ENST00000553443, intron 5 of 30)	-60655
eRNA_4506	0.81982	0.000237921	0.0119256	chr21	36254903	36260902	+	intron (transcript:ENST00000399151, intron 23 of 36)	-62287
eRNA_4508	0.82554	0.00375488	0.0414332	chr9	137530122	137536121	-	intron (transcript:ENST00000277531, intron 7 of 33)	17263
eRNA_4509	0.826893	0.0042547	0.043896	chr9	137530670	137536669	-	intron (transcript:ENST00000277531, intron 7 of 33)	16715
eRNA_4510	0.832052	0.00249993	0.0360458	chr18	58239885	58245884	+	intron (transcript:ENST00000588494, intron 2 of 7)	-12556
eRNA_4513	0.840162	0.00135558	0.0280525	chr17	78999438	79005437	-	intron (transcript:ENST00000590370, intron 1 of 3)	-4144
eRNA_4521	0.846923	0.00184632	0.0315385	chr20	20704718	20710717	-	intron (transcript:ENST00000202677, intron 1 of 39)	4771
eRNA_4522	0.847374	0.000825808	0.0216031	chr8	127897899	127903898	+	Intergenic	10272
eRNA_4523	0.847853	0.0146342	0.0824685	chr5	60373760	60379759	-	intron (transcript:ENST00000515835, intron 1 of 4)	-4045
eRNA_4534	0.873524	0.0255785	0.114745	chr13	23864261	23870260	+	intron (transcript:ENST00000382172, intron 7 of 18)	-21629
eRNA_4546	0.903478	0.00172966	0.0310668	chr12	62696950	62702949	-	intron (transcript:ENST00000228705, intron 6 of 9)	-215017
eRNA_4550	0.910322	0.000174174	0.0107184	chr18	58082023	58088022	+	intron (transcript:ENST00000456986, intron 1 of 30)	37796
eRNA_4553	0.926452	0.000968475	0.0231677	chr18	58143283	58149282	+	intron (transcript:ENST00000456986, intron 1 of 30)	-3051
eRNA_4555	0.936434	0.0098897	0.0677184	chr4	105592677	105598676	+	intron (transcript:ENST00000420470, intron 2 of 13)	34085
eRNA_4561	0.945127	0.0079022	0.0600167	chr4	105656236	105662235	-	exon (transcript:ENST00000420470, exon 10 of 14)	40781
eRNA_4567	0.966037	1.12339e-05	0.00168509	chr7	151637349	151643348	-	intron (transcript:ENST00000492843, intron 2 of 13)	-7183
eRNA_4569	0.967039	0.156436	0.349251	chr8	57501107	57507106	-	Intergenic	-377344
eRNA_4571	0.968346	0.00361216	0.0409891	chr18	58239112	58245111	+	intron (transcript:ENST00000588494, intron 2 of 7)	-13329
eRNA_4572	0.968751	0.154689	0.34717	chr8	57501347	57507346	-	Intergenic	-377584
eRNA_4573	0.970173	0.0019659	0.0322058	chr3	132260156	132266155	-	intron (transcript:ENST00000512055, intron 2 of 19)	22255
eRNA_4575	0.972589	0.00189948	0.0317409	chr3	132260166	132266165	-	intron (transcript:ENST00000512055, intron 2 of 19)	22245
eRNA_4579	0.984324	0.0215184	0.103185	chr15	89734560	89740559	-	intron (transcript:ENST00000268130, intron 14 of 16)	13751
eRNA_4580	0.984575	0.000911131	0.0224278	chr11	58988847	58994846	-	intron (transcript:ENST00000533954, intron 4 of 5)	-12561
eRNA_4581	0.98481	0.00257271	0.0360458	chr18	58237894	58243893	+	intron (transcript:ENST00000588494, intron 2 of 7)	-14547
eRNA_4582	0.985559	0.000905434	0.0224074	chr12	62650848	62656847	-	intron (transcript:ENST00000228705, intron 9 of 9)	-168915
eRNA_4584	0.987299	0.00172144	0.0310668	chr18	58288087	58294086	+	intron (transcript:ENST00000635997, intron 1 of 26)	-32234
eRNA_4586	0.992665	0.00183244	0.0315335	chr18	58288303	58294302	+	intron (transcript:ENST00000635997, intron 1 of 26)	-32018
eRNA_4591	1.02055	0.0267892	0.118187	chr2	233995613	234001612	+	intron (transcript:ENST00000433712, intron 20 of 23)	31994
eRNA_4599	1.04586	0.000606415	0.0179678	chr11	58961825	58967824	-	intron (transcript:ENST00000525714, intron 2 of 2)	14461
eRNA_4603	1.0591	0.000658082	0.0190289	chr18	58305916	58311915	+	intron (transcript:ENST00000635997, intron 1 of 26)	-14405
eRNA_4604	1.06457	0.000146087	0.00964637	chr18	58277303	58283302	+	intron (transcript:ENST00000635997, intron 1 of 26)	24862
eRNA_4605	1.07153	0.00289556	0.0377011	chr3	53645592	53651591	+	intron (transcript:ENST00000636938, intron 3 of 40)	-11679
eRNA_4609	1.10013	0.00276129	0.0371368	chr18	58156380	58162379	+	intron (transcript:ENST00000435432, intron 1 of 30)	10042
eRNA_4611	1.10541	0.0028041	0.0371368	chr18	58155795	58161794	+	intron (transcript:ENST00000435432, intron 1 of 30)	9457
eRNA_4612	1.11007	9.75485e-05	0.00780388	chr9	86059375	86065374	-	intron (transcript:ENST00000486130, intron 3 of 3)	17791
eRNA_4613	1.11786	0.00237921	0.0354665	chr3	53644199	53650198	+	intron (transcript:ENST00000636938, intron 3 of 40)	-13072
eRNA_4614	1.11789	0.00725809	0.0579098	chr13	23768069	23774068	+	intron (transcript:ENST00000382172, intron 16 of 18)	-117821
eRNA_4619	1.13844	0.0143912	0.0816669	chr2	233955919	233961918	-	intron (transcript:ENST00000433712, intron 11 of 23)	-3483
eRNA_4620	1.14827	0.12685	0.306739	chr9	5323543	5329542	-	Intergenic	13331
eRNA_4625	1.15843	0.000752642	0.0205266	chr12	121238995	121244994	-	intron (transcript:ENST00000538733, intron 14 of 14)	18548
eRNA_4628	1.18346	0.017304	0.0901838	chr3	132239133	132245132	-	intron (transcript:ENST00000512055, intron 2 of 19)	43278
eRNA_4630	1.19789	0.0151285	0.0837415	chr3	132183257	132189256	-	intron (transcript:ENST00000512055, intron 2 of 19)	99154
eRNA_4631	1.20084	0.00183231	0.0315335	chr6	75160514	75166513	-	intron (transcript:ENST00000322507, intron 14 of 65)	-11324
eRNA_4632	1.20459	0.000162602	0.0102347	chr19	8245977	8251976	-	intron (transcript:ENST00000558877, intron 2 of 7)	-9328
eRNA_4633	1.20629	0.000246649	0.0119256	chr18	58209464	58215463	+	intron (transcript:ENST00000456173, intron 1 of 28)	-9072
eRNA_4634	1.20666	0.00257717	0.0360458	chr13	95190895	95196894	-	intron (transcript:ENST00000376887, intron 9 of 30)	107535
eRNA_4641	1.24393	0.000393915	0.0136028	chr18	58185371	58191370	+	intron (transcript:ENST00000357895, intron 2 of 30)	-7020
eRNA_4645	1.25636	0.00198323	0.0322695	chr13	95117820	95123819	-	intron (transcript:ENST00000376887, intron 19 of 30)	180610
eRNA_4649	1.27111	0.0876092	0.24365	chr13	23716981	23722980	+	Intergenic	140600
eRNA_4652	1.28972	0.00955402	0.0669288	chr3	132246996	132252995	-	intron (transcript:ENST00000512055, intron 2 of 19)	35415
eRNA_4655	1.31184	0.000335053	0.0128652	chr13	95136669	95142668	-	intron (transcript:ENST00000376887, intron 19 of 30)	161761
eRNA_4656	1.31408	0.00666931	0.0557168	chr12	101639541	101645540	-	TTS (transcript:ENST00000550514)	8408
eRNA_4657	1.31541	0.0106542	0.0701512	chr3	132231283	132237282	-	intron (transcript:ENST00000512055, intron 2 of 19)	51128
eRNA_4658	1.31631	0.000307114	0.0123574	chr13	95136000	95141999	-	intron (transcript:ENST00000376887, intron 19 of 30)	162430
eRNA_4673	1.48432	0.00783405	0.0599546	chr2	231038581	231044580	+	intron (transcript:ENST00000373640, intron 2 of 2)	4090
eRNA_4674	1.48524	7.48281e-05	0.00673461	chr13	95105825	95111824	-	intron (transcript:ENST00000536256, intron 19 of 19)	192605
eRNA_4675	1.53136	0.0234981	0.108766	chr13	23725222	23731221	+	Intergenic	148841
eRNA_4682	1.72031	0.0337835	0.134573	chr13	23702157	23708156	+	Intergenic	125776
eRNA_4699	2.31614	0.00104631	0.0241016	chr11	4668042	4674041	+	Intergenic	18555
eRNA_4705	2.59412	0.000122132	0.00913891	chr14	19483573	19489572	-	Intergenic	-52231
eRNA_4707	2.64486	6.36944e-05	0.00623945	chr14	19482532	19488531	-	Intergenic	-51190
eRNA_4709	2.72267	7.16416e-05	0.00673461	chr14	19484447	19490446	-	Intergenic	-53105
